# Supplementary material for: Cell-free biogenesis of bacterial division proto-rings that can constrict liposomes
Source: Commun Biol. 2020 Sep 30;3:539. doi: 10.1038/s42003-020-01258-9 (PMC7527988; doi:10.1038/s42003-020-01258-9)
Supplement: Supplementary file 3 — Supplementary Data 1 [file 42003_2020_1258_MOESM3_ESM.xlsx]

## Sheet: Supp. Fig. 11
TIME	sZipA + ZapA					sZipA + Ficoll70 (PUREfsystem background)					sZipA + Ficoll70 (Reaction buffer background)
1	1	1	1	1		1	1	1	1		1	1	1
2	1.01233	1.00066	0.999199	1.00107		1.00053	0.997527	0.99972	0.998103		0.99455	1.01245	1.01025
3	1.01471	0.998311	1.00129	0.998375		1.00059	0.996996	0.99969	0.999565		0.994037	1.00695	1.00486
4	1.01565	0.9975	1.00169	0.997822		1.00016	0.993975	1.00459	0.999564		0.994508	1.00355	1.00446
5	1.01944	1.00422	0.999825	0.999835		0.999039	0.996342	1.00466	1.00281		0.996894	1.01166	1.01263
6	1.01733	1.00473	1.00167	0.995624		0.998363	0.995457	1.00632	1.00238		0.99684	1.00886	1.00755
7	1.02603	1.00035	0.999187	0.999053		0.999644	0.993504	1.01004	1.00436		1.00235	0.999356	0.999894
8	1.01904	1.00062	1.00168	0.995355		0.999437	0.995598	1.01576	1.00575		0.998232	1.00479	1.00377
9	1.02037	0.99859	1.00405	0.995453		0.99976	0.992823	1.01163	1.00497		1.01076	1.00217	1.00217
10	1.01774	0.997005	1.00117	0.996719		0.99994	0.9941	1.01641	1.00687		1.0059	1.0098	1.00863
10.25	0	0	0	0		0	0	0	0		0	0	0
10.5	0.032241	0.026396	0.017736	0.012209		0.011305	0.008306	0.01315	0.0179		0.013563	0.018386	0.017283
10.75	0.052837	0.047449	0.032755	0.025852		0.018519	0.018249	0.02982	0.035107		0.029152	0.038557	0.040132
11	0.082801	0.071936	0.049424	0.041198		0.02821	0.026781	0.04762	0.047789		0.047849	0.058175	0.058175
11.25	0.111465	0.090765	0.064506	0.053439		0.036067	0.03723	0.05947	0.057147		0.062209	0.06265	0.064652
11.5	0.133921	0.110131	0.075925	0.06424		0.044149	0.047558	0.07645	0.064683		0.085736	0.076849	0.078721
11.75	0.152789	0.127037	0.090088	0.074306		0.052274	0.056626	0.09005	0.080232		0.090634	0.098325	0.096322
12	0.175416	0.14532	0.103621	0.087143		0.060868	0.062882	0.10119	0.091904		0.103596	0.100832	0.101249
12.25	0.200568	0.163875	0.113584	0.095543		0.068063	0.071545	0.11443	0.099674		0.120625	0.116916	0.119412
12.5	0.238037	0.200488	0.139942	0.115893		0.075709	0.090813	0.14304	0.121166		0.142094	0.138851	0.139413
14.5	0.357346	0.304381	0.303795	0.266059		0.086117	0.144489	0.22042	0.174474		0.202917	0.193043	0.19936
16.5	0.441853	0.397283	0.431719	0.381864		0.136052	0.198296	0.29379	0.229792		0.273849	0.250573	0.260278
18.5	0.528909	0.480016	0.531727	0.476047		0.189973	0.245612	0.35906	0.281449		0.325836	0.285981	0.311982
20.5	0.597266	0.54231	0.610708	0.558866		0.239487	0.294477	0.41316	0.323312		0.376925	0.336678	0.358611
22.5	0.647172	0.591744	0.666589	0.627805		0.285946	0.334324	0.46403	0.361504		0.418341	0.367394	0.377268
24.5	0.684344	0.63148	0.718753	0.675177		0.325131	0.373659	0.51775	0.402166		0.453994	0.405438	0.412458
26.5	0.723125	0.675764	0.765437	0.714439		0.361612	0.409217	0.55894	0.436385		0.490273	0.437648	0.429361
28.5	0.75654	0.706411	0.796796	0.760667		0.3963	0.440257	0.59471	0.468407		0.518493	0.457121	0.475348
30.5	0.783508	0.745223	0.829797	0.776889		0.463873	0.478999	0.63418	0.508149		0.561491	0.490363	0.543283
32.5	0.831937	0.786702	0.844436	0.793487		0.466832	0.53455	0.69083	0.565011		0.599168	0.533992	0.562917
36.5	0.87637	0.833863	0.867034	0.815493		0.522	0.585274	0.73626	0.602081		0.643792	0.565641	0.594571
40.5	0.912407	0.879439	0.885652	0.827157		0.570633	0.624062	0.77961	0.649278		0.681229	0.59826	0.638265
44.5	0.9367	0.8878	0.893137	0.844054		0.611548	0.661362	0.80848	0.678994		0.771193	0.703985	0.73272
48.5	0.952835	0.899638	0.908128	0.858328		0.645309	0.692505	0.83813	0.713106		0.801054	0.717598	0.742871
52.5	0.970241	0.907633	0.912647	0.870481		0.678591	0.723162	0.87498	0.747158		0.816726	0.736458	0.776219
56.5	0.978769	0.926577	0.926049	0.877571		0.704276	0.751111	0.90245	0.763966		0.828132	0.747073	0.779236
60.5	0.99111	0.935604	0.941356	0.891926		0.72594	0.774369	0.91881	0.778361		0.779361	0.774521	0.765175

## Sheet: Supp. Fig. 6
TIME	FtsA + ZapA					Ftsa + Ficoll70					Co-expressed FtsA-ZapA
1	1	1	1	1		1	1	1	1		1	1	1	1
2	0.996182	1.00114	1.00242	0.99834		0.999317	1.00189	0.998844	1.00087		0.999923	0.996789	1.0006	0.997829
3	0.991736	1.00372	0.99742	1.00159		0.998692	1.00073	0.998641	0.998624		0.99841	1.0021	1.00085	1.00112
4	0.993815	1.00185	0.99939	0.998257		0.996884	1.00141	0.999487	0.998617		0.99769	1.00414	0.999901	0.997902
5	0.99652	1.00566	0.99752	0.995573		0.995155	1.00504	0.999071	0.998167		1.00114	1.00232	1.0065	0.995245
6	0.992327	1.00367	0.99852	0.995973		0.996962	1.00356	0.998701	0.998459		0.99949	0.99956	1.00738	0.995449
7	0.995523	1.00282	1.00302	0.996958		0.995214	1.00329	1.00013	1.00198		0.999442	1.00333	1.00456	0.996798
8	0.992254	1.0044	0.99738	0.999611		0.996232	1.00554	1.00393	1.00391		0.997061	1.0003	1.00824	0.998623
9	0.989267	1.00166	1.00217	1.00109		0.991414	1.00429	1.00229	0.999949		0.997213	1.0005	1.01065	1.00052
10	0.986525	1.00716	1.00345	0.999028		0.990775	1.00398	1.00326	0.99981		0.998158	0.997087	1.00832	0.998481
10.25	0	0	0	0		0	0	0	0		0	0	0	0
10.5	0.009124	0.00683	0.00995	0.009012		0.011377	0.00929	0.007164	0.0082		0.010965	0.011218	0.013964	0.008606
10.75	0.021492	0.01929	0.02507	0.022594		0.018985	0.01689	0.014525	0.016655		0.025048	0.026404	0.032809	0.022737
11	0.035515	0.02688	0.03535	0.034754		0.026263	0.025782	0.023912	0.023674		0.037503	0.040991	0.050639	0.035212
11.25	0.043186	0.03422	0.05002	0.047069		0.036962	0.035186	0.030759	0.032753		0.051584	0.053489	0.067408	0.047075
11.5	0.053803	0.04278	0.0615	0.05786		0.046141	0.043645	0.038735	0.039927		0.064759	0.066056	0.083329	0.057932
11.75	0.061046	0.05024	0.07355	0.069713		0.051187	0.05159	0.045081	0.046851		0.07828	0.079217	0.100368	0.07018
12	0.075975	0.05992	0.08336	0.081718		0.060788	0.057588	0.051895	0.053968		0.092673	0.090813	0.114762	0.081977
12.25	0.081135	0.06704	0.09638	0.091174		0.067766	0.066476	0.059561	0.06109		0.102452	0.104441	0.134184	0.091347
12.5	0.103824	0.08323	0.11751	0.113482		0.084078	0.0818	0.073278	0.075391		0.129143	0.131817	0.163523	0.114195
14.5	0.25906	0.20509	0.30491	0.283303		0.205593	0.206707	0.182171	0.189744		0.312251	0.322359	0.383353	0.284479
16.5	0.390055	0.31411	0.45526	0.41199		0.303311	0.312478	0.273474	0.284276		0.453517	0.46818	0.538863	0.413933
18.5	0.494813	0.39922	0.57595	0.514932		0.383358	0.390603	0.348707	0.36405		0.563819	0.581508	0.644315	0.517084
20.5	0.578309	0.46929	0.66441	0.58937		0.449159	0.453084	0.410208	0.430212		0.647233	0.663383	0.730556	0.592031
22.5	0.646956	0.5323	0.73193	0.653937		0.510954	0.508378	0.469914	0.483397		0.707051	0.72587	0.796025	0.656417
24.5	0.70371	0.57717	0.79082	0.699023		0.556505	0.554621	0.513298	0.532348		0.755717	0.777037	0.850993	0.701706
26.5	0.74514	0.62185	0.82866	0.734185		0.597716	0.603358	0.552919	0.573411		0.791968	0.80601	0.88865	0.737022
28.5	0.782693	0.65512	0.8654	0.76127		0.626494	0.636814	0.585413	0.607996		0.822833	0.833102	0.920899	0.765482
30.5	0.821937	0.68629	0.90496	0.788382		0.659525	0.669866	0.617497	0.636128		0.852346	0.862708	0.937373	0.793157
32.5	0.843707	0.71788	0.93298	0.806621		0.681772	0.691354	0.636919	0.658949		0.865653	0.878023	0.944439	0.811281
36.5	0.861446	0.74045	0.95743	0.825526		0.700109	0.711751	0.657803	0.680412		0.881311	0.897149	0.960653	0.83051
40.5	0.887779	0.76842	0.97269	0.840548		0.722599	0.73277	0.681439	0.695563		0.892266	0.912206	0.967366	0.845114
44.5	0.904753	0.7818	0.99553	0.853103		0.733876	0.748038	0.697391	0.711237		0.902746	0.911803	0.97793	0.858449
48.5	0.920532	0.79442	1.00967	0.864869		0.747404	0.765304	0.711045	0.727871		0.90937	0.912809	0.981422	0.87001
52.5	0.932759	0.80557	1.01625	0.871526		0.75854	0.778392	0.724188	0.748902		0.915202	0.915284	0.996509	0.875916
56.5	0.947639	0.82296	1.03342	0.886501		0.768045	0.789393	0.734206	0.763507		0.917938	0.921485	0.998681	0.889788
60.5	0.95424	0.83799	1.04413	0.893892		0.781443	0.793294	0.750893	0.778459		0.924663	0.92558	1.00664	0.898718

## Sheet: Supp. Fig. 3
FtsA						Average	STD
curvature	1.4581	1.47087	1.39407	1.39658		1.4299	0.0348848
thickness	1.37269	1.36311	1.42713	1.4553		1.40456	0.0381371
branchpoint density	2.27063	2.29063	2.07447	1.96406		2.14995	0.136571			Supp. Fig. 3b
										Average:
											FtsA	FtsA + ZapA	Ftsa + Ficoll70	Co-expressed FtsA-ZapA
FtsA + ZapA						Average	STD			curvature	1.4299	1.15608	1.00987	0.847412
curvature	1.12921	1.15865	1.15078	1.18569		1.15608	0.0202079			thickness	1.40456	1.49173	1.38118	1.53499
thickness	1.5262	1.50375	1.48898	1.448		1.49173	0.0285155			branchpoint density	2.14995	1.44531	1.10675	0.703596
branchpoint density	1.3712	1.34271	1.45914	1.60818		1.44531	0.103365
										STD:
											FtsA	FtsA + ZapA	Ftsa + Ficoll70	Co-expressed FtsA-ZapA
Ftsa + Ficoll70						Average	STD			curvature	0.0348848	0.0202079	0.00336356	0.0541109
curvature	1.00518	1.01199	1.00836	1.01393		1.00987	0.00336356			thickness	0.0381371	0.0285155	0.00903372	0.0484774
thickness	1.37901	1.3965	1.37498	1.37421		1.38118	0.00903372			branchpoint density	0.136571	0.103365	0.02173	0.0811981
branchpoint density	1.11222	1.07586	1.10239	1.13651		1.10675	0.02173
Co-expressed FtsA-ZapA						Average	STD
curvature	0.881817	0.794715	0.918138	0.79498		0.847412	0.0541109
thickness	1.48554	1.56171	1.49165	1.60104		1.53499	0.0484774
branchpoint density	0.755191	0.614375	0.809133	0.635684		0.703596	0.0811981
FtsA + ZaPa PHENOTYPE 2						Average	STD	Supp. Fig. 3c
curvature	1.47651	1.35537	1.29036	1.42255		1.3862	0.0700232
thickness	1.31015	1.30933	1.33912	1.28506		1.31092	0.0191514
branchpoint density	2.47172	2.13967	1.86132	2.23446		2.17679	0.218637
Ftsa + Ficoll70 PHENOTYPE 2						Average	STD
curvature	1.24703	1.27783	1.22095	1.28505		1.25772	0.0255815
thickness	1.38935	1.3692	1.45995	1.44538		1.41597	0.0377334
branchpoint density	1.69393	1.80324	1.49969	1.53996		1.6342	0.121569
Data for PHENOTYPE 1 are those reported in Supp. Fig. 3b

## Sheet: Supp. Fig. 2
LC-MS data Concentrations in uM
	FtsA 3h		FtsA 6h		Co-FtsA 3h		Co-ZapA 3h		ZapA 3h
	N-term	C-term	N-term	C-term	N-term	C-term	N-term	C-term	N-term	C-term
	5.10982	4.04015	5.499	4.40075	5.00075	3.50812	0.365784	0.575021	13.5379	0.52413
	5.22988	4.27516	6.03133	5.90207	5.39207	3.10132	0.423152	0.761755	13.6896	0.531182
	5.98769	5.09063	6.81151	6.96814	6.91814	2.22445	0.10487	0.166684	15.7072	0.568391
AVERAGE	5.44246	4.46865	6.11395	5.75699	5.77032	2.94463	0.297935	0.501153	14.3116	0.541234
STDV	0.388637	0.450152	0.539005	1.05314	0.827204	0.53564	0.138512	0.248488	0.988803	0.0194173
Concentration values reported in Supplementary Fig. 2 correspond to concentrations of the C-terminal peptide

## Sheet: Supp. Fig. 2_bis
Protein Name	Peptide Sequence	Peptide Modified Sequence	Fragment Ion	Area
QconCAT2b	MLQQTIEQALLEQGR	MLQQTIEQALLEQGR	y9	2
QconCAT2b	MLQQTIEQALLEQGR	MLQQTIEQALLEQGR	y9	1		Data represent integrated peak area values for the indicated fragment ions
QconCAT2b	MLQQTIEQALLEQGR	MLQQTIEQALLEQGR	y9	0		These data obtained with the internal standard QconCAT were used to quantify the concentration of peptides from cell-free expressed proteins (data reported in sheet 'Supp. Fig. 2)
QconCAT2b	MLQQTIEQALLEQGR	MLQQTIEQALLEQGR	y9	3
QconCAT2b	MLQQTIEQALLEQGR	MLQQTIEQALLEQGR	y9	3
QconCAT2b	MLQQTIEQALLEQGR	MLQQTIEQALLEQGR	y9	1
QconCAT2b	MLQQTIEQALLEQGR	MLQQTIEQALLEQGR	y9	1096
QconCAT2b	MLQQTIEQALLEQGR	MLQQTIEQALLEQGR	y9	812
QconCAT2b	MLQQTIEQALLEQGR	MLQQTIEQALLEQGR	y9	1093
QconCAT2b	MLQQTIEQALLEQGR	MLQQTIEQALLEQGR	y9	609
QconCAT2b	MLQQTIEQALLEQGR	MLQQTIEQALLEQGR	y9	360
QconCAT2b	MLQQTIEQALLEQGR	MLQQTIEQALLEQGR	y9	214
QconCAT2b	MLQQTIEQALLEQGR	MLQQTIEQALLEQGR	y9	1849
QconCAT2b	MLQQTIEQALLEQGR	MLQQTIEQALLEQGR	y9	1405
QconCAT2b	MLQQTIEQALLEQGR	MLQQTIEQALLEQGR	y9	1662
QconCAT2b	MLQQTIEQALLEQGR	MLQQTIEQALLEQGR	y7	6
QconCAT2b	MLQQTIEQALLEQGR	MLQQTIEQALLEQGR	y7	3
QconCAT2b	MLQQTIEQALLEQGR	MLQQTIEQALLEQGR	y7	5
QconCAT2b	MLQQTIEQALLEQGR	MLQQTIEQALLEQGR	y7	5
QconCAT2b	MLQQTIEQALLEQGR	MLQQTIEQALLEQGR	y7	1
QconCAT2b	MLQQTIEQALLEQGR	MLQQTIEQALLEQGR	y7	2
QconCAT2b	MLQQTIEQALLEQGR	MLQQTIEQALLEQGR	y7	621
QconCAT2b	MLQQTIEQALLEQGR	MLQQTIEQALLEQGR	y7	476
QconCAT2b	MLQQTIEQALLEQGR	MLQQTIEQALLEQGR	y7	644
QconCAT2b	MLQQTIEQALLEQGR	MLQQTIEQALLEQGR	y7	344
QconCAT2b	MLQQTIEQALLEQGR	MLQQTIEQALLEQGR	y7	202
QconCAT2b	MLQQTIEQALLEQGR	MLQQTIEQALLEQGR	y7	140
QconCAT2b	MLQQTIEQALLEQGR	MLQQTIEQALLEQGR	y7	977
QconCAT2b	MLQQTIEQALLEQGR	MLQQTIEQALLEQGR	y7	980
QconCAT2b	MLQQTIEQALLEQGR	MLQQTIEQALLEQGR	y7	824
QconCAT2b	MLQQTIEQALLEQGR	MLQQTIEQALLEQGR	y6	2
QconCAT2b	MLQQTIEQALLEQGR	MLQQTIEQALLEQGR	y6	4
QconCAT2b	MLQQTIEQALLEQGR	MLQQTIEQALLEQGR	y6	1
QconCAT2b	MLQQTIEQALLEQGR	MLQQTIEQALLEQGR	y6	3
QconCAT2b	MLQQTIEQALLEQGR	MLQQTIEQALLEQGR	y6	3
QconCAT2b	MLQQTIEQALLEQGR	MLQQTIEQALLEQGR	y6	2
QconCAT2b	MLQQTIEQALLEQGR	MLQQTIEQALLEQGR	y6	773
QconCAT2b	MLQQTIEQALLEQGR	MLQQTIEQALLEQGR	y6	586
QconCAT2b	MLQQTIEQALLEQGR	MLQQTIEQALLEQGR	y6	770
QconCAT2b	MLQQTIEQALLEQGR	MLQQTIEQALLEQGR	y6	449
QconCAT2b	MLQQTIEQALLEQGR	MLQQTIEQALLEQGR	y6	253
QconCAT2b	MLQQTIEQALLEQGR	MLQQTIEQALLEQGR	y6	172
QconCAT2b	MLQQTIEQALLEQGR	MLQQTIEQALLEQGR	y6	1172
QconCAT2b	MLQQTIEQALLEQGR	MLQQTIEQALLEQGR	y6	956
QconCAT2b	MLQQTIEQALLEQGR	MLQQTIEQALLEQGR	y6	1084
QconCAT2b	MLQQTIEQALLEQGR	MLQQTIEQALLEQGR	y5	2
QconCAT2b	MLQQTIEQALLEQGR	MLQQTIEQALLEQGR	y5	3
QconCAT2b	MLQQTIEQALLEQGR	MLQQTIEQALLEQGR	y5	1
QconCAT2b	MLQQTIEQALLEQGR	MLQQTIEQALLEQGR	y5	1
QconCAT2b	MLQQTIEQALLEQGR	MLQQTIEQALLEQGR	y5	5
QconCAT2b	MLQQTIEQALLEQGR	MLQQTIEQALLEQGR	y5	1
QconCAT2b	MLQQTIEQALLEQGR	MLQQTIEQALLEQGR	y5	1017
QconCAT2b	MLQQTIEQALLEQGR	MLQQTIEQALLEQGR	y5	793
QconCAT2b	MLQQTIEQALLEQGR	MLQQTIEQALLEQGR	y5	1044
QconCAT2b	MLQQTIEQALLEQGR	MLQQTIEQALLEQGR	y5	551
QconCAT2b	MLQQTIEQALLEQGR	MLQQTIEQALLEQGR	y5	363
QconCAT2b	MLQQTIEQALLEQGR	MLQQTIEQALLEQGR	y5	220
QconCAT2b	MLQQTIEQALLEQGR	MLQQTIEQALLEQGR	y5	1792
QconCAT2b	MLQQTIEQALLEQGR	MLQQTIEQALLEQGR	y5	1439
QconCAT2b	MLQQTIEQALLEQGR	MLQQTIEQALLEQGR	y5	1560
QconCAT2b	MLQQTIEQALLEQGR	MLQQTIEQALLEQGR	y4	3
QconCAT2b	MLQQTIEQALLEQGR	MLQQTIEQALLEQGR	y4	2
QconCAT2b	MLQQTIEQALLEQGR	MLQQTIEQALLEQGR	y4	1
QconCAT2b	MLQQTIEQALLEQGR	MLQQTIEQALLEQGR	y4	2
QconCAT2b	MLQQTIEQALLEQGR	MLQQTIEQALLEQGR	y4	3
QconCAT2b	MLQQTIEQALLEQGR	MLQQTIEQALLEQGR	y4	2
QconCAT2b	MLQQTIEQALLEQGR	MLQQTIEQALLEQGR	y4	1247
QconCAT2b	MLQQTIEQALLEQGR	MLQQTIEQALLEQGR	y4	998
QconCAT2b	MLQQTIEQALLEQGR	MLQQTIEQALLEQGR	y4	1273
QconCAT2b	MLQQTIEQALLEQGR	MLQQTIEQALLEQGR	y4	746
QconCAT2b	MLQQTIEQALLEQGR	MLQQTIEQALLEQGR	y4	448
QconCAT2b	MLQQTIEQALLEQGR	MLQQTIEQALLEQGR	y4	264
QconCAT2b	MLQQTIEQALLEQGR	MLQQTIEQALLEQGR	y4	2305
QconCAT2b	MLQQTIEQALLEQGR	MLQQTIEQALLEQGR	y4	1793
QconCAT2b	MLQQTIEQALLEQGR	MLQQTIEQALLEQGR	y4	2243
QconCAT2b	MLQQTIEQALLEQGR	MLQQTIEQALLEQGR	y3	2
QconCAT2b	MLQQTIEQALLEQGR	MLQQTIEQALLEQGR	y3	3
QconCAT2b	MLQQTIEQALLEQGR	MLQQTIEQALLEQGR	y3	0
QconCAT2b	MLQQTIEQALLEQGR	MLQQTIEQALLEQGR	y3	3
QconCAT2b	MLQQTIEQALLEQGR	MLQQTIEQALLEQGR	y3	5
QconCAT2b	MLQQTIEQALLEQGR	MLQQTIEQALLEQGR	y3	2
QconCAT2b	MLQQTIEQALLEQGR	MLQQTIEQALLEQGR	y3	899
QconCAT2b	MLQQTIEQALLEQGR	MLQQTIEQALLEQGR	y3	722
QconCAT2b	MLQQTIEQALLEQGR	MLQQTIEQALLEQGR	y3	913
QconCAT2b	MLQQTIEQALLEQGR	MLQQTIEQALLEQGR	y3	535
QconCAT2b	MLQQTIEQALLEQGR	MLQQTIEQALLEQGR	y3	303
QconCAT2b	MLQQTIEQALLEQGR	MLQQTIEQALLEQGR	y3	200
QconCAT2b	MLQQTIEQALLEQGR	MLQQTIEQALLEQGR	y3	1727
QconCAT2b	MLQQTIEQALLEQGR	MLQQTIEQALLEQGR	y3	1325
QconCAT2b	MLQQTIEQALLEQGR	MLQQTIEQALLEQGR	y3	1461
QconCAT2b	MLQQTIEQALLEQGR	MLQQTIEQALLEQGR	y9	5440
QconCAT2b	MLQQTIEQALLEQGR	MLQQTIEQALLEQGR	y9	2447
QconCAT2b	MLQQTIEQALLEQGR	MLQQTIEQALLEQGR	y9	6045
QconCAT2b	MLQQTIEQALLEQGR	MLQQTIEQALLEQGR	y9	4486
QconCAT2b	MLQQTIEQALLEQGR	MLQQTIEQALLEQGR	y9	4734
QconCAT2b	MLQQTIEQALLEQGR	MLQQTIEQALLEQGR	y9	3371
QconCAT2b	MLQQTIEQALLEQGR	MLQQTIEQALLEQGR	y9	9339
QconCAT2b	MLQQTIEQALLEQGR	MLQQTIEQALLEQGR	y9	7543
QconCAT2b	MLQQTIEQALLEQGR	MLQQTIEQALLEQGR	y9	8305
QconCAT2b	MLQQTIEQALLEQGR	MLQQTIEQALLEQGR	y9	4715
QconCAT2b	MLQQTIEQALLEQGR	MLQQTIEQALLEQGR	y9	6623
QconCAT2b	MLQQTIEQALLEQGR	MLQQTIEQALLEQGR	y9	4350
QconCAT2b	MLQQTIEQALLEQGR	MLQQTIEQALLEQGR	y9	26072
QconCAT2b	MLQQTIEQALLEQGR	MLQQTIEQALLEQGR	y9	24151
QconCAT2b	MLQQTIEQALLEQGR	MLQQTIEQALLEQGR	y9	24574
QconCAT2b	MLQQTIEQALLEQGR	MLQQTIEQALLEQGR	y7	3671
QconCAT2b	MLQQTIEQALLEQGR	MLQQTIEQALLEQGR	y7	1696
QconCAT2b	MLQQTIEQALLEQGR	MLQQTIEQALLEQGR	y7	4248
QconCAT2b	MLQQTIEQALLEQGR	MLQQTIEQALLEQGR	y7	3113
QconCAT2b	MLQQTIEQALLEQGR	MLQQTIEQALLEQGR	y7	3313
QconCAT2b	MLQQTIEQALLEQGR	MLQQTIEQALLEQGR	y7	2253
QconCAT2b	MLQQTIEQALLEQGR	MLQQTIEQALLEQGR	y7	6631
QconCAT2b	MLQQTIEQALLEQGR	MLQQTIEQALLEQGR	y7	5348
QconCAT2b	MLQQTIEQALLEQGR	MLQQTIEQALLEQGR	y7	5850
QconCAT2b	MLQQTIEQALLEQGR	MLQQTIEQALLEQGR	y7	3238
QconCAT2b	MLQQTIEQALLEQGR	MLQQTIEQALLEQGR	y7	4666
QconCAT2b	MLQQTIEQALLEQGR	MLQQTIEQALLEQGR	y7	3033
QconCAT2b	MLQQTIEQALLEQGR	MLQQTIEQALLEQGR	y7	19115
QconCAT2b	MLQQTIEQALLEQGR	MLQQTIEQALLEQGR	y7	17410
QconCAT2b	MLQQTIEQALLEQGR	MLQQTIEQALLEQGR	y7	18810
QconCAT2b	MLQQTIEQALLEQGR	MLQQTIEQALLEQGR	y6	3666
QconCAT2b	MLQQTIEQALLEQGR	MLQQTIEQALLEQGR	y6	1793
QconCAT2b	MLQQTIEQALLEQGR	MLQQTIEQALLEQGR	y6	4146
QconCAT2b	MLQQTIEQALLEQGR	MLQQTIEQALLEQGR	y6	2995
QconCAT2b	MLQQTIEQALLEQGR	MLQQTIEQALLEQGR	y6	3247
QconCAT2b	MLQQTIEQALLEQGR	MLQQTIEQALLEQGR	y6	2223
QconCAT2b	MLQQTIEQALLEQGR	MLQQTIEQALLEQGR	y6	6192
QconCAT2b	MLQQTIEQALLEQGR	MLQQTIEQALLEQGR	y6	5171
QconCAT2b	MLQQTIEQALLEQGR	MLQQTIEQALLEQGR	y6	5565
QconCAT2b	MLQQTIEQALLEQGR	MLQQTIEQALLEQGR	y6	3270
QconCAT2b	MLQQTIEQALLEQGR	MLQQTIEQALLEQGR	y6	4783
QconCAT2b	MLQQTIEQALLEQGR	MLQQTIEQALLEQGR	y6	2929
QconCAT2b	MLQQTIEQALLEQGR	MLQQTIEQALLEQGR	y6	16867
QconCAT2b	MLQQTIEQALLEQGR	MLQQTIEQALLEQGR	y6	14977
QconCAT2b	MLQQTIEQALLEQGR	MLQQTIEQALLEQGR	y6	16123
QconCAT2b	MLQQTIEQALLEQGR	MLQQTIEQALLEQGR	y5	4877
QconCAT2b	MLQQTIEQALLEQGR	MLQQTIEQALLEQGR	y5	2269
QconCAT2b	MLQQTIEQALLEQGR	MLQQTIEQALLEQGR	y5	5669
QconCAT2b	MLQQTIEQALLEQGR	MLQQTIEQALLEQGR	y5	3995
QconCAT2b	MLQQTIEQALLEQGR	MLQQTIEQALLEQGR	y5	4298
QconCAT2b	MLQQTIEQALLEQGR	MLQQTIEQALLEQGR	y5	2973
QconCAT2b	MLQQTIEQALLEQGR	MLQQTIEQALLEQGR	y5	8719
QconCAT2b	MLQQTIEQALLEQGR	MLQQTIEQALLEQGR	y5	6806
QconCAT2b	MLQQTIEQALLEQGR	MLQQTIEQALLEQGR	y5	7769
QconCAT2b	MLQQTIEQALLEQGR	MLQQTIEQALLEQGR	y5	4368
QconCAT2b	MLQQTIEQALLEQGR	MLQQTIEQALLEQGR	y5	6139
QconCAT2b	MLQQTIEQALLEQGR	MLQQTIEQALLEQGR	y5	4066
QconCAT2b	MLQQTIEQALLEQGR	MLQQTIEQALLEQGR	y5	24214
QconCAT2b	MLQQTIEQALLEQGR	MLQQTIEQALLEQGR	y5	21429
QconCAT2b	MLQQTIEQALLEQGR	MLQQTIEQALLEQGR	y5	22966
QconCAT2b	MLQQTIEQALLEQGR	MLQQTIEQALLEQGR	y4	7474
QconCAT2b	MLQQTIEQALLEQGR	MLQQTIEQALLEQGR	y4	3474
QconCAT2b	MLQQTIEQALLEQGR	MLQQTIEQALLEQGR	y4	8388
QconCAT2b	MLQQTIEQALLEQGR	MLQQTIEQALLEQGR	y4	5953
QconCAT2b	MLQQTIEQALLEQGR	MLQQTIEQALLEQGR	y4	6360
QconCAT2b	MLQQTIEQALLEQGR	MLQQTIEQALLEQGR	y4	4545
QconCAT2b	MLQQTIEQALLEQGR	MLQQTIEQALLEQGR	y4	13148
QconCAT2b	MLQQTIEQALLEQGR	MLQQTIEQALLEQGR	y4	10478
QconCAT2b	MLQQTIEQALLEQGR	MLQQTIEQALLEQGR	y4	11534
QconCAT2b	MLQQTIEQALLEQGR	MLQQTIEQALLEQGR	y4	6412
QconCAT2b	MLQQTIEQALLEQGR	MLQQTIEQALLEQGR	y4	9284
QconCAT2b	MLQQTIEQALLEQGR	MLQQTIEQALLEQGR	y4	5801
QconCAT2b	MLQQTIEQALLEQGR	MLQQTIEQALLEQGR	y4	42196
QconCAT2b	MLQQTIEQALLEQGR	MLQQTIEQALLEQGR	y4	37495
QconCAT2b	MLQQTIEQALLEQGR	MLQQTIEQALLEQGR	y4	39972
QconCAT2b	MLQQTIEQALLEQGR	MLQQTIEQALLEQGR	y3	5620
QconCAT2b	MLQQTIEQALLEQGR	MLQQTIEQALLEQGR	y3	2625
QconCAT2b	MLQQTIEQALLEQGR	MLQQTIEQALLEQGR	y3	6268
QconCAT2b	MLQQTIEQALLEQGR	MLQQTIEQALLEQGR	y3	4506
QconCAT2b	MLQQTIEQALLEQGR	MLQQTIEQALLEQGR	y3	4933
QconCAT2b	MLQQTIEQALLEQGR	MLQQTIEQALLEQGR	y3	3421
QconCAT2b	MLQQTIEQALLEQGR	MLQQTIEQALLEQGR	y3	9947
QconCAT2b	MLQQTIEQALLEQGR	MLQQTIEQALLEQGR	y3	8037
QconCAT2b	MLQQTIEQALLEQGR	MLQQTIEQALLEQGR	y3	8660
QconCAT2b	MLQQTIEQALLEQGR	MLQQTIEQALLEQGR	y3	4942
QconCAT2b	MLQQTIEQALLEQGR	MLQQTIEQALLEQGR	y3	7089
QconCAT2b	MLQQTIEQALLEQGR	MLQQTIEQALLEQGR	y3	4425
QconCAT2b	MLQQTIEQALLEQGR	MLQQTIEQALLEQGR	y3	31310
QconCAT2b	MLQQTIEQALLEQGR	MLQQTIEQALLEQGR	y3	26921
QconCAT2b	MLQQTIEQALLEQGR	MLQQTIEQALLEQGR	y3	29260
QconCAT2b	YTELLNLVNEEILQLQEK	YTELLNLVNEEILQLQEK	y10	3354
QconCAT2b	YTELLNLVNEEILQLQEK	YTELLNLVNEEILQLQEK	y10	1719
QconCAT2b	YTELLNLVNEEILQLQEK	YTELLNLVNEEILQLQEK	y10	3590
QconCAT2b	YTELLNLVNEEILQLQEK	YTELLNLVNEEILQLQEK	y10	2664
QconCAT2b	YTELLNLVNEEILQLQEK	YTELLNLVNEEILQLQEK	y10	4537
QconCAT2b	YTELLNLVNEEILQLQEK	YTELLNLVNEEILQLQEK	y10	3414
QconCAT2b	YTELLNLVNEEILQLQEK	YTELLNLVNEEILQLQEK	y10	2895
QconCAT2b	YTELLNLVNEEILQLQEK	YTELLNLVNEEILQLQEK	y10	2320
QconCAT2b	YTELLNLVNEEILQLQEK	YTELLNLVNEEILQLQEK	y10	2447
QconCAT2b	YTELLNLVNEEILQLQEK	YTELLNLVNEEILQLQEK	y10	1454
QconCAT2b	YTELLNLVNEEILQLQEK	YTELLNLVNEEILQLQEK	y10	2327
QconCAT2b	YTELLNLVNEEILQLQEK	YTELLNLVNEEILQLQEK	y10	1651
QconCAT2b	YTELLNLVNEEILQLQEK	YTELLNLVNEEILQLQEK	y10	14
QconCAT2b	YTELLNLVNEEILQLQEK	YTELLNLVNEEILQLQEK	y10	1
QconCAT2b	YTELLNLVNEEILQLQEK	YTELLNLVNEEILQLQEK	y10	3
QconCAT2b	YTELLNLVNEEILQLQEK	YTELLNLVNEEILQLQEK	y7	813
QconCAT2b	YTELLNLVNEEILQLQEK	YTELLNLVNEEILQLQEK	y7	402
QconCAT2b	YTELLNLVNEEILQLQEK	YTELLNLVNEEILQLQEK	y7	783
QconCAT2b	YTELLNLVNEEILQLQEK	YTELLNLVNEEILQLQEK	y7	652
QconCAT2b	YTELLNLVNEEILQLQEK	YTELLNLVNEEILQLQEK	y7	1170
QconCAT2b	YTELLNLVNEEILQLQEK	YTELLNLVNEEILQLQEK	y7	780
QconCAT2b	YTELLNLVNEEILQLQEK	YTELLNLVNEEILQLQEK	y7	668
QconCAT2b	YTELLNLVNEEILQLQEK	YTELLNLVNEEILQLQEK	y7	518
QconCAT2b	YTELLNLVNEEILQLQEK	YTELLNLVNEEILQLQEK	y7	602
QconCAT2b	YTELLNLVNEEILQLQEK	YTELLNLVNEEILQLQEK	y7	331
QconCAT2b	YTELLNLVNEEILQLQEK	YTELLNLVNEEILQLQEK	y7	565
QconCAT2b	YTELLNLVNEEILQLQEK	YTELLNLVNEEILQLQEK	y7	404
QconCAT2b	YTELLNLVNEEILQLQEK	YTELLNLVNEEILQLQEK	y7	0
QconCAT2b	YTELLNLVNEEILQLQEK	YTELLNLVNEEILQLQEK	y7	1
QconCAT2b	YTELLNLVNEEILQLQEK	YTELLNLVNEEILQLQEK	y7	0
QconCAT2b	YTELLNLVNEEILQLQEK	YTELLNLVNEEILQLQEK	y6	2431
QconCAT2b	YTELLNLVNEEILQLQEK	YTELLNLVNEEILQLQEK	y6	1237
QconCAT2b	YTELLNLVNEEILQLQEK	YTELLNLVNEEILQLQEK	y6	2479
QconCAT2b	YTELLNLVNEEILQLQEK	YTELLNLVNEEILQLQEK	y6	1881
QconCAT2b	YTELLNLVNEEILQLQEK	YTELLNLVNEEILQLQEK	y6	3306
QconCAT2b	YTELLNLVNEEILQLQEK	YTELLNLVNEEILQLQEK	y6	2517
QconCAT2b	YTELLNLVNEEILQLQEK	YTELLNLVNEEILQLQEK	y6	2066
QconCAT2b	YTELLNLVNEEILQLQEK	YTELLNLVNEEILQLQEK	y6	1545
QconCAT2b	YTELLNLVNEEILQLQEK	YTELLNLVNEEILQLQEK	y6	1905
QconCAT2b	YTELLNLVNEEILQLQEK	YTELLNLVNEEILQLQEK	y6	1098
QconCAT2b	YTELLNLVNEEILQLQEK	YTELLNLVNEEILQLQEK	y6	1715
QconCAT2b	YTELLNLVNEEILQLQEK	YTELLNLVNEEILQLQEK	y6	1142
QconCAT2b	YTELLNLVNEEILQLQEK	YTELLNLVNEEILQLQEK	y6	8
QconCAT2b	YTELLNLVNEEILQLQEK	YTELLNLVNEEILQLQEK	y6	4
QconCAT2b	YTELLNLVNEEILQLQEK	YTELLNLVNEEILQLQEK	y6	0
QconCAT2b	YTELLNLVNEEILQLQEK	YTELLNLVNEEILQLQEK	y5	1766
QconCAT2b	YTELLNLVNEEILQLQEK	YTELLNLVNEEILQLQEK	y5	972
QconCAT2b	YTELLNLVNEEILQLQEK	YTELLNLVNEEILQLQEK	y5	1802
QconCAT2b	YTELLNLVNEEILQLQEK	YTELLNLVNEEILQLQEK	y5	1419
QconCAT2b	YTELLNLVNEEILQLQEK	YTELLNLVNEEILQLQEK	y5	2381
QconCAT2b	YTELLNLVNEEILQLQEK	YTELLNLVNEEILQLQEK	y5	1834
QconCAT2b	YTELLNLVNEEILQLQEK	YTELLNLVNEEILQLQEK	y5	1658
QconCAT2b	YTELLNLVNEEILQLQEK	YTELLNLVNEEILQLQEK	y5	1260
QconCAT2b	YTELLNLVNEEILQLQEK	YTELLNLVNEEILQLQEK	y5	1311
QconCAT2b	YTELLNLVNEEILQLQEK	YTELLNLVNEEILQLQEK	y5	795
QconCAT2b	YTELLNLVNEEILQLQEK	YTELLNLVNEEILQLQEK	y5	1245
QconCAT2b	YTELLNLVNEEILQLQEK	YTELLNLVNEEILQLQEK	y5	849
QconCAT2b	YTELLNLVNEEILQLQEK	YTELLNLVNEEILQLQEK	y5	8
QconCAT2b	YTELLNLVNEEILQLQEK	YTELLNLVNEEILQLQEK	y5	1
QconCAT2b	YTELLNLVNEEILQLQEK	YTELLNLVNEEILQLQEK	y5	0
QconCAT2b	YTELLNLVNEEILQLQEK	YTELLNLVNEEILQLQEK	y4	2323
QconCAT2b	YTELLNLVNEEILQLQEK	YTELLNLVNEEILQLQEK	y4	1231
QconCAT2b	YTELLNLVNEEILQLQEK	YTELLNLVNEEILQLQEK	y4	2481
QconCAT2b	YTELLNLVNEEILQLQEK	YTELLNLVNEEILQLQEK	y4	1969
QconCAT2b	YTELLNLVNEEILQLQEK	YTELLNLVNEEILQLQEK	y4	3231
QconCAT2b	YTELLNLVNEEILQLQEK	YTELLNLVNEEILQLQEK	y4	2344
QconCAT2b	YTELLNLVNEEILQLQEK	YTELLNLVNEEILQLQEK	y4	2075
QconCAT2b	YTELLNLVNEEILQLQEK	YTELLNLVNEEILQLQEK	y4	1627
QconCAT2b	YTELLNLVNEEILQLQEK	YTELLNLVNEEILQLQEK	y4	1774
QconCAT2b	YTELLNLVNEEILQLQEK	YTELLNLVNEEILQLQEK	y4	1042
QconCAT2b	YTELLNLVNEEILQLQEK	YTELLNLVNEEILQLQEK	y4	1659
QconCAT2b	YTELLNLVNEEILQLQEK	YTELLNLVNEEILQLQEK	y4	1148
QconCAT2b	YTELLNLVNEEILQLQEK	YTELLNLVNEEILQLQEK	y4	27
QconCAT2b	YTELLNLVNEEILQLQEK	YTELLNLVNEEILQLQEK	y4	2
QconCAT2b	YTELLNLVNEEILQLQEK	YTELLNLVNEEILQLQEK	y4	0
QconCAT2b	YTELLNLVNEEILQLQEK	YTELLNLVNEEILQLQEK	b7	867
QconCAT2b	YTELLNLVNEEILQLQEK	YTELLNLVNEEILQLQEK	b7	493
QconCAT2b	YTELLNLVNEEILQLQEK	YTELLNLVNEEILQLQEK	b7	994
QconCAT2b	YTELLNLVNEEILQLQEK	YTELLNLVNEEILQLQEK	b7	732
QconCAT2b	YTELLNLVNEEILQLQEK	YTELLNLVNEEILQLQEK	b7	1324
QconCAT2b	YTELLNLVNEEILQLQEK	YTELLNLVNEEILQLQEK	b7	895
QconCAT2b	YTELLNLVNEEILQLQEK	YTELLNLVNEEILQLQEK	b7	818
QconCAT2b	YTELLNLVNEEILQLQEK	YTELLNLVNEEILQLQEK	b7	638
QconCAT2b	YTELLNLVNEEILQLQEK	YTELLNLVNEEILQLQEK	b7	686
QconCAT2b	YTELLNLVNEEILQLQEK	YTELLNLVNEEILQLQEK	b7	420
QconCAT2b	YTELLNLVNEEILQLQEK	YTELLNLVNEEILQLQEK	b7	692
QconCAT2b	YTELLNLVNEEILQLQEK	YTELLNLVNEEILQLQEK	b7	473
QconCAT2b	YTELLNLVNEEILQLQEK	YTELLNLVNEEILQLQEK	b7	7
QconCAT2b	YTELLNLVNEEILQLQEK	YTELLNLVNEEILQLQEK	b7	5
QconCAT2b	YTELLNLVNEEILQLQEK	YTELLNLVNEEILQLQEK	b7	4
QconCAT2b	YTELLNLVNEEILQLQEK	YTELLNLVNEEILQLQEK	y10	2691
QconCAT2b	YTELLNLVNEEILQLQEK	YTELLNLVNEEILQLQEK	y10	1394
QconCAT2b	YTELLNLVNEEILQLQEK	YTELLNLVNEEILQLQEK	y10	2368
QconCAT2b	YTELLNLVNEEILQLQEK	YTELLNLVNEEILQLQEK	y10	1778
QconCAT2b	YTELLNLVNEEILQLQEK	YTELLNLVNEEILQLQEK	y10	2098
QconCAT2b	YTELLNLVNEEILQLQEK	YTELLNLVNEEILQLQEK	y10	1641
QconCAT2b	YTELLNLVNEEILQLQEK	YTELLNLVNEEILQLQEK	y10	4957
QconCAT2b	YTELLNLVNEEILQLQEK	YTELLNLVNEEILQLQEK	y10	3843
QconCAT2b	YTELLNLVNEEILQLQEK	YTELLNLVNEEILQLQEK	y10	4315
QconCAT2b	YTELLNLVNEEILQLQEK	YTELLNLVNEEILQLQEK	y10	2447
QconCAT2b	YTELLNLVNEEILQLQEK	YTELLNLVNEEILQLQEK	y10	3346
QconCAT2b	YTELLNLVNEEILQLQEK	YTELLNLVNEEILQLQEK	y10	2186
QconCAT2b	YTELLNLVNEEILQLQEK	YTELLNLVNEEILQLQEK	y10	6415
QconCAT2b	YTELLNLVNEEILQLQEK	YTELLNLVNEEILQLQEK	y10	5240
QconCAT2b	YTELLNLVNEEILQLQEK	YTELLNLVNEEILQLQEK	y10	5351
QconCAT2b	YTELLNLVNEEILQLQEK	YTELLNLVNEEILQLQEK	y7	579
QconCAT2b	YTELLNLVNEEILQLQEK	YTELLNLVNEEILQLQEK	y7	300
QconCAT2b	YTELLNLVNEEILQLQEK	YTELLNLVNEEILQLQEK	y7	572
QconCAT2b	YTELLNLVNEEILQLQEK	YTELLNLVNEEILQLQEK	y7	413
QconCAT2b	YTELLNLVNEEILQLQEK	YTELLNLVNEEILQLQEK	y7	561
QconCAT2b	YTELLNLVNEEILQLQEK	YTELLNLVNEEILQLQEK	y7	432
QconCAT2b	YTELLNLVNEEILQLQEK	YTELLNLVNEEILQLQEK	y7	1120
QconCAT2b	YTELLNLVNEEILQLQEK	YTELLNLVNEEILQLQEK	y7	796
QconCAT2b	YTELLNLVNEEILQLQEK	YTELLNLVNEEILQLQEK	y7	1000
QconCAT2b	YTELLNLVNEEILQLQEK	YTELLNLVNEEILQLQEK	y7	600
QconCAT2b	YTELLNLVNEEILQLQEK	YTELLNLVNEEILQLQEK	y7	764
QconCAT2b	YTELLNLVNEEILQLQEK	YTELLNLVNEEILQLQEK	y7	544
QconCAT2b	YTELLNLVNEEILQLQEK	YTELLNLVNEEILQLQEK	y7	1719
QconCAT2b	YTELLNLVNEEILQLQEK	YTELLNLVNEEILQLQEK	y7	1666
QconCAT2b	YTELLNLVNEEILQLQEK	YTELLNLVNEEILQLQEK	y7	1838
QconCAT2b	YTELLNLVNEEILQLQEK	YTELLNLVNEEILQLQEK	y6	1887
QconCAT2b	YTELLNLVNEEILQLQEK	YTELLNLVNEEILQLQEK	y6	936
QconCAT2b	YTELLNLVNEEILQLQEK	YTELLNLVNEEILQLQEK	y6	1721
QconCAT2b	YTELLNLVNEEILQLQEK	YTELLNLVNEEILQLQEK	y6	1320
QconCAT2b	YTELLNLVNEEILQLQEK	YTELLNLVNEEILQLQEK	y6	1520
QconCAT2b	YTELLNLVNEEILQLQEK	YTELLNLVNEEILQLQEK	y6	1094
QconCAT2b	YTELLNLVNEEILQLQEK	YTELLNLVNEEILQLQEK	y6	3501
QconCAT2b	YTELLNLVNEEILQLQEK	YTELLNLVNEEILQLQEK	y6	2725
QconCAT2b	YTELLNLVNEEILQLQEK	YTELLNLVNEEILQLQEK	y6	3125
QconCAT2b	YTELLNLVNEEILQLQEK	YTELLNLVNEEILQLQEK	y6	1803
QconCAT2b	YTELLNLVNEEILQLQEK	YTELLNLVNEEILQLQEK	y6	2439
QconCAT2b	YTELLNLVNEEILQLQEK	YTELLNLVNEEILQLQEK	y6	1711
QconCAT2b	YTELLNLVNEEILQLQEK	YTELLNLVNEEILQLQEK	y6	5901
QconCAT2b	YTELLNLVNEEILQLQEK	YTELLNLVNEEILQLQEK	y6	4814
QconCAT2b	YTELLNLVNEEILQLQEK	YTELLNLVNEEILQLQEK	y6	4667
QconCAT2b	YTELLNLVNEEILQLQEK	YTELLNLVNEEILQLQEK	y5	1487
QconCAT2b	YTELLNLVNEEILQLQEK	YTELLNLVNEEILQLQEK	y5	676
QconCAT2b	YTELLNLVNEEILQLQEK	YTELLNLVNEEILQLQEK	y5	1321
QconCAT2b	YTELLNLVNEEILQLQEK	YTELLNLVNEEILQLQEK	y5	1049
QconCAT2b	YTELLNLVNEEILQLQEK	YTELLNLVNEEILQLQEK	y5	1088
QconCAT2b	YTELLNLVNEEILQLQEK	YTELLNLVNEEILQLQEK	y5	882
QconCAT2b	YTELLNLVNEEILQLQEK	YTELLNLVNEEILQLQEK	y5	2706
QconCAT2b	YTELLNLVNEEILQLQEK	YTELLNLVNEEILQLQEK	y5	2049
QconCAT2b	YTELLNLVNEEILQLQEK	YTELLNLVNEEILQLQEK	y5	2448
QconCAT2b	YTELLNLVNEEILQLQEK	YTELLNLVNEEILQLQEK	y5	1317
QconCAT2b	YTELLNLVNEEILQLQEK	YTELLNLVNEEILQLQEK	y5	1807
QconCAT2b	YTELLNLVNEEILQLQEK	YTELLNLVNEEILQLQEK	y5	1198
QconCAT2b	YTELLNLVNEEILQLQEK	YTELLNLVNEEILQLQEK	y5	4160
QconCAT2b	YTELLNLVNEEILQLQEK	YTELLNLVNEEILQLQEK	y5	3500
QconCAT2b	YTELLNLVNEEILQLQEK	YTELLNLVNEEILQLQEK	y5	3314
QconCAT2b	YTELLNLVNEEILQLQEK	YTELLNLVNEEILQLQEK	y4	1924
QconCAT2b	YTELLNLVNEEILQLQEK	YTELLNLVNEEILQLQEK	y4	969
QconCAT2b	YTELLNLVNEEILQLQEK	YTELLNLVNEEILQLQEK	y4	1816
QconCAT2b	YTELLNLVNEEILQLQEK	YTELLNLVNEEILQLQEK	y4	1343
QconCAT2b	YTELLNLVNEEILQLQEK	YTELLNLVNEEILQLQEK	y4	1570
QconCAT2b	YTELLNLVNEEILQLQEK	YTELLNLVNEEILQLQEK	y4	1315
QconCAT2b	YTELLNLVNEEILQLQEK	YTELLNLVNEEILQLQEK	y4	3568
QconCAT2b	YTELLNLVNEEILQLQEK	YTELLNLVNEEILQLQEK	y4	2788
QconCAT2b	YTELLNLVNEEILQLQEK	YTELLNLVNEEILQLQEK	y4	3226
QconCAT2b	YTELLNLVNEEILQLQEK	YTELLNLVNEEILQLQEK	y4	1794
QconCAT2b	YTELLNLVNEEILQLQEK	YTELLNLVNEEILQLQEK	y4	2534
QconCAT2b	YTELLNLVNEEILQLQEK	YTELLNLVNEEILQLQEK	y4	1722
QconCAT2b	YTELLNLVNEEILQLQEK	YTELLNLVNEEILQLQEK	y4	5752
QconCAT2b	YTELLNLVNEEILQLQEK	YTELLNLVNEEILQLQEK	y4	4770
QconCAT2b	YTELLNLVNEEILQLQEK	YTELLNLVNEEILQLQEK	y4	4934
QconCAT2b	YTELLNLVNEEILQLQEK	YTELLNLVNEEILQLQEK	b7	750
QconCAT2b	YTELLNLVNEEILQLQEK	YTELLNLVNEEILQLQEK	b7	366
QconCAT2b	YTELLNLVNEEILQLQEK	YTELLNLVNEEILQLQEK	b7	661
QconCAT2b	YTELLNLVNEEILQLQEK	YTELLNLVNEEILQLQEK	b7	530
QconCAT2b	YTELLNLVNEEILQLQEK	YTELLNLVNEEILQLQEK	b7	575
QconCAT2b	YTELLNLVNEEILQLQEK	YTELLNLVNEEILQLQEK	b7	517
QconCAT2b	YTELLNLVNEEILQLQEK	YTELLNLVNEEILQLQEK	b7	1402
QconCAT2b	YTELLNLVNEEILQLQEK	YTELLNLVNEEILQLQEK	b7	1027
QconCAT2b	YTELLNLVNEEILQLQEK	YTELLNLVNEEILQLQEK	b7	1217
QconCAT2b	YTELLNLVNEEILQLQEK	YTELLNLVNEEILQLQEK	b7	712
QconCAT2b	YTELLNLVNEEILQLQEK	YTELLNLVNEEILQLQEK	b7	890
QconCAT2b	YTELLNLVNEEILQLQEK	YTELLNLVNEEILQLQEK	b7	619
QconCAT2b	YTELLNLVNEEILQLQEK	YTELLNLVNEEILQLQEK	b7	2796
QconCAT2b	YTELLNLVNEEILQLQEK	YTELLNLVNEEILQLQEK	b7	2195
QconCAT2b	YTELLNLVNEEILQLQEK	YTELLNLVNEEILQLQEK	b7	2107
QconCAT2b	DALNQAADDLNQR	DALNQAADDLNQR	y8	11
QconCAT2b	DALNQAADDLNQR	DALNQAADDLNQR	y8	4
QconCAT2b	DALNQAADDLNQR	DALNQAADDLNQR	y8	1
QconCAT2b	DALNQAADDLNQR	DALNQAADDLNQR	y8	3
QconCAT2b	DALNQAADDLNQR	DALNQAADDLNQR	y8	4
QconCAT2b	DALNQAADDLNQR	DALNQAADDLNQR	y8	8
QconCAT2b	DALNQAADDLNQR	DALNQAADDLNQR	y8	1265
QconCAT2b	DALNQAADDLNQR	DALNQAADDLNQR	y8	906
QconCAT2b	DALNQAADDLNQR	DALNQAADDLNQR	y8	1255
QconCAT2b	DALNQAADDLNQR	DALNQAADDLNQR	y8	729
QconCAT2b	DALNQAADDLNQR	DALNQAADDLNQR	y8	432
QconCAT2b	DALNQAADDLNQR	DALNQAADDLNQR	y8	264
QconCAT2b	DALNQAADDLNQR	DALNQAADDLNQR	y8	116011
QconCAT2b	DALNQAADDLNQR	DALNQAADDLNQR	y8	87059
QconCAT2b	DALNQAADDLNQR	DALNQAADDLNQR	y8	106967
QconCAT2b	DALNQAADDLNQR	DALNQAADDLNQR	y7	3
QconCAT2b	DALNQAADDLNQR	DALNQAADDLNQR	y7	1
QconCAT2b	DALNQAADDLNQR	DALNQAADDLNQR	y7	4
QconCAT2b	DALNQAADDLNQR	DALNQAADDLNQR	y7	4
QconCAT2b	DALNQAADDLNQR	DALNQAADDLNQR	y7	1
QconCAT2b	DALNQAADDLNQR	DALNQAADDLNQR	y7	5
QconCAT2b	DALNQAADDLNQR	DALNQAADDLNQR	y7	1572
QconCAT2b	DALNQAADDLNQR	DALNQAADDLNQR	y7	1256
QconCAT2b	DALNQAADDLNQR	DALNQAADDLNQR	y7	1695
QconCAT2b	DALNQAADDLNQR	DALNQAADDLNQR	y7	949
QconCAT2b	DALNQAADDLNQR	DALNQAADDLNQR	y7	539
QconCAT2b	DALNQAADDLNQR	DALNQAADDLNQR	y7	413
QconCAT2b	DALNQAADDLNQR	DALNQAADDLNQR	y7	161186
QconCAT2b	DALNQAADDLNQR	DALNQAADDLNQR	y7	128437
QconCAT2b	DALNQAADDLNQR	DALNQAADDLNQR	y7	153316
QconCAT2b	DALNQAADDLNQR	DALNQAADDLNQR	y6	11
QconCAT2b	DALNQAADDLNQR	DALNQAADDLNQR	y6	3
QconCAT2b	DALNQAADDLNQR	DALNQAADDLNQR	y6	3
QconCAT2b	DALNQAADDLNQR	DALNQAADDLNQR	y6	4
QconCAT2b	DALNQAADDLNQR	DALNQAADDLNQR	y6	9
QconCAT2b	DALNQAADDLNQR	DALNQAADDLNQR	y6	1
QconCAT2b	DALNQAADDLNQR	DALNQAADDLNQR	y6	886
QconCAT2b	DALNQAADDLNQR	DALNQAADDLNQR	y6	783
QconCAT2b	DALNQAADDLNQR	DALNQAADDLNQR	y6	875
QconCAT2b	DALNQAADDLNQR	DALNQAADDLNQR	y6	518
QconCAT2b	DALNQAADDLNQR	DALNQAADDLNQR	y6	296
QconCAT2b	DALNQAADDLNQR	DALNQAADDLNQR	y6	190
QconCAT2b	DALNQAADDLNQR	DALNQAADDLNQR	y6	80894
QconCAT2b	DALNQAADDLNQR	DALNQAADDLNQR	y6	66790
QconCAT2b	DALNQAADDLNQR	DALNQAADDLNQR	y6	75683
QconCAT2b	DALNQAADDLNQR	DALNQAADDLNQR	y5	6
QconCAT2b	DALNQAADDLNQR	DALNQAADDLNQR	y5	5
QconCAT2b	DALNQAADDLNQR	DALNQAADDLNQR	y5	9
QconCAT2b	DALNQAADDLNQR	DALNQAADDLNQR	y5	0
QconCAT2b	DALNQAADDLNQR	DALNQAADDLNQR	y5	16
QconCAT2b	DALNQAADDLNQR	DALNQAADDLNQR	y5	5
QconCAT2b	DALNQAADDLNQR	DALNQAADDLNQR	y5	398
QconCAT2b	DALNQAADDLNQR	DALNQAADDLNQR	y5	243
QconCAT2b	DALNQAADDLNQR	DALNQAADDLNQR	y5	376
QconCAT2b	DALNQAADDLNQR	DALNQAADDLNQR	y5	194
QconCAT2b	DALNQAADDLNQR	DALNQAADDLNQR	y5	92
QconCAT2b	DALNQAADDLNQR	DALNQAADDLNQR	y5	69
QconCAT2b	DALNQAADDLNQR	DALNQAADDLNQR	y5	23926
QconCAT2b	DALNQAADDLNQR	DALNQAADDLNQR	y5	19916
QconCAT2b	DALNQAADDLNQR	DALNQAADDLNQR	y5	21001
QconCAT2b	DALNQAADDLNQR	DALNQAADDLNQR	y3	11
QconCAT2b	DALNQAADDLNQR	DALNQAADDLNQR	y3	2
QconCAT2b	DALNQAADDLNQR	DALNQAADDLNQR	y3	6
QconCAT2b	DALNQAADDLNQR	DALNQAADDLNQR	y3	8
QconCAT2b	DALNQAADDLNQR	DALNQAADDLNQR	y3	2
QconCAT2b	DALNQAADDLNQR	DALNQAADDLNQR	y3	6
QconCAT2b	DALNQAADDLNQR	DALNQAADDLNQR	y3	488
QconCAT2b	DALNQAADDLNQR	DALNQAADDLNQR	y3	424
QconCAT2b	DALNQAADDLNQR	DALNQAADDLNQR	y3	577
QconCAT2b	DALNQAADDLNQR	DALNQAADDLNQR	y3	315
QconCAT2b	DALNQAADDLNQR	DALNQAADDLNQR	y3	175
QconCAT2b	DALNQAADDLNQR	DALNQAADDLNQR	y3	139
QconCAT2b	DALNQAADDLNQR	DALNQAADDLNQR	y3	54790
QconCAT2b	DALNQAADDLNQR	DALNQAADDLNQR	y3	41624
QconCAT2b	DALNQAADDLNQR	DALNQAADDLNQR	y3	49700
QconCAT2b	DALNQAADDLNQR	DALNQAADDLNQR	b5	5
QconCAT2b	DALNQAADDLNQR	DALNQAADDLNQR	b5	2
QconCAT2b	DALNQAADDLNQR	DALNQAADDLNQR	b5	1
QconCAT2b	DALNQAADDLNQR	DALNQAADDLNQR	b5	6
QconCAT2b	DALNQAADDLNQR	DALNQAADDLNQR	b5	1
QconCAT2b	DALNQAADDLNQR	DALNQAADDLNQR	b5	11
QconCAT2b	DALNQAADDLNQR	DALNQAADDLNQR	b5	267
QconCAT2b	DALNQAADDLNQR	DALNQAADDLNQR	b5	329
QconCAT2b	DALNQAADDLNQR	DALNQAADDLNQR	b5	331
QconCAT2b	DALNQAADDLNQR	DALNQAADDLNQR	b5	169
QconCAT2b	DALNQAADDLNQR	DALNQAADDLNQR	b5	108
QconCAT2b	DALNQAADDLNQR	DALNQAADDLNQR	b5	71
QconCAT2b	DALNQAADDLNQR	DALNQAADDLNQR	b5	30186
QconCAT2b	DALNQAADDLNQR	DALNQAADDLNQR	b5	22678
QconCAT2b	DALNQAADDLNQR	DALNQAADDLNQR	b5	29007
QconCAT2b	DALNQAADDLNQR	DALNQAADDLNQR	y8	9601
QconCAT2b	DALNQAADDLNQR	DALNQAADDLNQR	y8	3860
QconCAT2b	DALNQAADDLNQR	DALNQAADDLNQR	y8	8548
QconCAT2b	DALNQAADDLNQR	DALNQAADDLNQR	y8	6071
QconCAT2b	DALNQAADDLNQR	DALNQAADDLNQR	y8	7584
QconCAT2b	DALNQAADDLNQR	DALNQAADDLNQR	y8	6002
QconCAT2b	DALNQAADDLNQR	DALNQAADDLNQR	y8	16422
QconCAT2b	DALNQAADDLNQR	DALNQAADDLNQR	y8	13911
QconCAT2b	DALNQAADDLNQR	DALNQAADDLNQR	y8	13833
QconCAT2b	DALNQAADDLNQR	DALNQAADDLNQR	y8	7496
QconCAT2b	DALNQAADDLNQR	DALNQAADDLNQR	y8	11566
QconCAT2b	DALNQAADDLNQR	DALNQAADDLNQR	y8	7307
QconCAT2b	DALNQAADDLNQR	DALNQAADDLNQR	y8	54069
QconCAT2b	DALNQAADDLNQR	DALNQAADDLNQR	y8	57099
QconCAT2b	DALNQAADDLNQR	DALNQAADDLNQR	y8	59829
QconCAT2b	DALNQAADDLNQR	DALNQAADDLNQR	y7	17151
QconCAT2b	DALNQAADDLNQR	DALNQAADDLNQR	y7	6732
QconCAT2b	DALNQAADDLNQR	DALNQAADDLNQR	y7	15626
QconCAT2b	DALNQAADDLNQR	DALNQAADDLNQR	y7	10997
QconCAT2b	DALNQAADDLNQR	DALNQAADDLNQR	y7	13651
QconCAT2b	DALNQAADDLNQR	DALNQAADDLNQR	y7	10503
QconCAT2b	DALNQAADDLNQR	DALNQAADDLNQR	y7	23481
QconCAT2b	DALNQAADDLNQR	DALNQAADDLNQR	y7	20182
QconCAT2b	DALNQAADDLNQR	DALNQAADDLNQR	y7	20975
QconCAT2b	DALNQAADDLNQR	DALNQAADDLNQR	y7	11974
QconCAT2b	DALNQAADDLNQR	DALNQAADDLNQR	y7	18130
QconCAT2b	DALNQAADDLNQR	DALNQAADDLNQR	y7	11804
QconCAT2b	DALNQAADDLNQR	DALNQAADDLNQR	y7	110075
QconCAT2b	DALNQAADDLNQR	DALNQAADDLNQR	y7	88421
QconCAT2b	DALNQAADDLNQR	DALNQAADDLNQR	y7	94853
QconCAT2b	DALNQAADDLNQR	DALNQAADDLNQR	y6	10375
QconCAT2b	DALNQAADDLNQR	DALNQAADDLNQR	y6	4229
QconCAT2b	DALNQAADDLNQR	DALNQAADDLNQR	y6	9660
QconCAT2b	DALNQAADDLNQR	DALNQAADDLNQR	y6	6651
QconCAT2b	DALNQAADDLNQR	DALNQAADDLNQR	y6	8106
QconCAT2b	DALNQAADDLNQR	DALNQAADDLNQR	y6	6458
QconCAT2b	DALNQAADDLNQR	DALNQAADDLNQR	y6	13778
QconCAT2b	DALNQAADDLNQR	DALNQAADDLNQR	y6	11419
QconCAT2b	DALNQAADDLNQR	DALNQAADDLNQR	y6	12707
QconCAT2b	DALNQAADDLNQR	DALNQAADDLNQR	y6	7240
QconCAT2b	DALNQAADDLNQR	DALNQAADDLNQR	y6	10910
QconCAT2b	DALNQAADDLNQR	DALNQAADDLNQR	y6	6863
QconCAT2b	DALNQAADDLNQR	DALNQAADDLNQR	y6	56684
QconCAT2b	DALNQAADDLNQR	DALNQAADDLNQR	y6	48294
QconCAT2b	DALNQAADDLNQR	DALNQAADDLNQR	y6	48715
QconCAT2b	DALNQAADDLNQR	DALNQAADDLNQR	y5	3791
QconCAT2b	DALNQAADDLNQR	DALNQAADDLNQR	y5	1751
QconCAT2b	DALNQAADDLNQR	DALNQAADDLNQR	y5	3611
QconCAT2b	DALNQAADDLNQR	DALNQAADDLNQR	y5	2643
QconCAT2b	DALNQAADDLNQR	DALNQAADDLNQR	y5	3240
QconCAT2b	DALNQAADDLNQR	DALNQAADDLNQR	y5	2430
QconCAT2b	DALNQAADDLNQR	DALNQAADDLNQR	y5	5323
QconCAT2b	DALNQAADDLNQR	DALNQAADDLNQR	y5	4257
QconCAT2b	DALNQAADDLNQR	DALNQAADDLNQR	y5	4757
QconCAT2b	DALNQAADDLNQR	DALNQAADDLNQR	y5	2706
QconCAT2b	DALNQAADDLNQR	DALNQAADDLNQR	y5	4166
QconCAT2b	DALNQAADDLNQR	DALNQAADDLNQR	y5	2758
QconCAT2b	DALNQAADDLNQR	DALNQAADDLNQR	y5	15480
QconCAT2b	DALNQAADDLNQR	DALNQAADDLNQR	y5	14188
QconCAT2b	DALNQAADDLNQR	DALNQAADDLNQR	y5	15117
QconCAT2b	DALNQAADDLNQR	DALNQAADDLNQR	y3	6354
QconCAT2b	DALNQAADDLNQR	DALNQAADDLNQR	y3	2601
QconCAT2b	DALNQAADDLNQR	DALNQAADDLNQR	y3	5657
QconCAT2b	DALNQAADDLNQR	DALNQAADDLNQR	y3	4420
QconCAT2b	DALNQAADDLNQR	DALNQAADDLNQR	y3	4754
QconCAT2b	DALNQAADDLNQR	DALNQAADDLNQR	y3	3792
QconCAT2b	DALNQAADDLNQR	DALNQAADDLNQR	y3	8626
QconCAT2b	DALNQAADDLNQR	DALNQAADDLNQR	y3	7400
QconCAT2b	DALNQAADDLNQR	DALNQAADDLNQR	y3	7507
QconCAT2b	DALNQAADDLNQR	DALNQAADDLNQR	y3	4272
QconCAT2b	DALNQAADDLNQR	DALNQAADDLNQR	y3	6070
QconCAT2b	DALNQAADDLNQR	DALNQAADDLNQR	y3	4321
QconCAT2b	DALNQAADDLNQR	DALNQAADDLNQR	y3	35632
QconCAT2b	DALNQAADDLNQR	DALNQAADDLNQR	y3	29963
QconCAT2b	DALNQAADDLNQR	DALNQAADDLNQR	y3	33408
QconCAT2b	DALNQAADDLNQR	DALNQAADDLNQR	b5	3632
QconCAT2b	DALNQAADDLNQR	DALNQAADDLNQR	b5	1614
QconCAT2b	DALNQAADDLNQR	DALNQAADDLNQR	b5	3383
QconCAT2b	DALNQAADDLNQR	DALNQAADDLNQR	b5	2543
QconCAT2b	DALNQAADDLNQR	DALNQAADDLNQR	b5	2773
QconCAT2b	DALNQAADDLNQR	DALNQAADDLNQR	b5	2155
QconCAT2b	DALNQAADDLNQR	DALNQAADDLNQR	b5	5332
QconCAT2b	DALNQAADDLNQR	DALNQAADDLNQR	b5	4294
QconCAT2b	DALNQAADDLNQR	DALNQAADDLNQR	b5	4436
QconCAT2b	DALNQAADDLNQR	DALNQAADDLNQR	b5	2736
QconCAT2b	DALNQAADDLNQR	DALNQAADDLNQR	b5	3815
QconCAT2b	DALNQAADDLNQR	DALNQAADDLNQR	b5	2404
QconCAT2b	DALNQAADDLNQR	DALNQAADDLNQR	b5	22167
QconCAT2b	DALNQAADDLNQR	DALNQAADDLNQR	b5	18408
QconCAT2b	DALNQAADDLNQR	DALNQAADDLNQR	b5	18818
QconCAT2b	GGVNDLESVVK	GGVNDLESVVK	y8	47889
QconCAT2b	GGVNDLESVVK	GGVNDLESVVK	y8	21445
QconCAT2b	GGVNDLESVVK	GGVNDLESVVK	y8	54498
QconCAT2b	GGVNDLESVVK	GGVNDLESVVK	y8	41026
QconCAT2b	GGVNDLESVVK	GGVNDLESVVK	y8	66659
QconCAT2b	GGVNDLESVVK	GGVNDLESVVK	y8	50149
QconCAT2b	GGVNDLESVVK	GGVNDLESVVK	y8	30229
QconCAT2b	GGVNDLESVVK	GGVNDLESVVK	y8	25723
QconCAT2b	GGVNDLESVVK	GGVNDLESVVK	y8	26567
QconCAT2b	GGVNDLESVVK	GGVNDLESVVK	y8	15897
QconCAT2b	GGVNDLESVVK	GGVNDLESVVK	y8	31597
QconCAT2b	GGVNDLESVVK	GGVNDLESVVK	y8	19997
QconCAT2b	GGVNDLESVVK	GGVNDLESVVK	y8	1
QconCAT2b	GGVNDLESVVK	GGVNDLESVVK	y8	1
QconCAT2b	GGVNDLESVVK	GGVNDLESVVK	y8	5
QconCAT2b	GGVNDLESVVK	GGVNDLESVVK	y7	31663
QconCAT2b	GGVNDLESVVK	GGVNDLESVVK	y7	13760
QconCAT2b	GGVNDLESVVK	GGVNDLESVVK	y7	34930
QconCAT2b	GGVNDLESVVK	GGVNDLESVVK	y7	25722
QconCAT2b	GGVNDLESVVK	GGVNDLESVVK	y7	42434
QconCAT2b	GGVNDLESVVK	GGVNDLESVVK	y7	33125
QconCAT2b	GGVNDLESVVK	GGVNDLESVVK	y7	19133
QconCAT2b	GGVNDLESVVK	GGVNDLESVVK	y7	16447
QconCAT2b	GGVNDLESVVK	GGVNDLESVVK	y7	17889
QconCAT2b	GGVNDLESVVK	GGVNDLESVVK	y7	10977
QconCAT2b	GGVNDLESVVK	GGVNDLESVVK	y7	24974
QconCAT2b	GGVNDLESVVK	GGVNDLESVVK	y7	15203
QconCAT2b	GGVNDLESVVK	GGVNDLESVVK	y7	1501
QconCAT2b	GGVNDLESVVK	GGVNDLESVVK	y7	138
QconCAT2b	GGVNDLESVVK	GGVNDLESVVK	y7	27
QconCAT2b	GGVNDLESVVK	GGVNDLESVVK	y6	24036
QconCAT2b	GGVNDLESVVK	GGVNDLESVVK	y6	11044
QconCAT2b	GGVNDLESVVK	GGVNDLESVVK	y6	27662
QconCAT2b	GGVNDLESVVK	GGVNDLESVVK	y6	20691
QconCAT2b	GGVNDLESVVK	GGVNDLESVVK	y6	33240
QconCAT2b	GGVNDLESVVK	GGVNDLESVVK	y6	26693
QconCAT2b	GGVNDLESVVK	GGVNDLESVVK	y6	14494
QconCAT2b	GGVNDLESVVK	GGVNDLESVVK	y6	12879
QconCAT2b	GGVNDLESVVK	GGVNDLESVVK	y6	13957
QconCAT2b	GGVNDLESVVK	GGVNDLESVVK	y6	7911
QconCAT2b	GGVNDLESVVK	GGVNDLESVVK	y6	15913
QconCAT2b	GGVNDLESVVK	GGVNDLESVVK	y6	10352
QconCAT2b	GGVNDLESVVK	GGVNDLESVVK	y6	5
QconCAT2b	GGVNDLESVVK	GGVNDLESVVK	y6	1
QconCAT2b	GGVNDLESVVK	GGVNDLESVVK	y6	16
QconCAT2b	GGVNDLESVVK	GGVNDLESVVK	y5	26986
QconCAT2b	GGVNDLESVVK	GGVNDLESVVK	y5	11991
QconCAT2b	GGVNDLESVVK	GGVNDLESVVK	y5	30223
QconCAT2b	GGVNDLESVVK	GGVNDLESVVK	y5	21940
QconCAT2b	GGVNDLESVVK	GGVNDLESVVK	y5	36286
QconCAT2b	GGVNDLESVVK	GGVNDLESVVK	y5	28212
QconCAT2b	GGVNDLESVVK	GGVNDLESVVK	y5	15496
QconCAT2b	GGVNDLESVVK	GGVNDLESVVK	y5	13868
QconCAT2b	GGVNDLESVVK	GGVNDLESVVK	y5	14846
QconCAT2b	GGVNDLESVVK	GGVNDLESVVK	y5	8717
QconCAT2b	GGVNDLESVVK	GGVNDLESVVK	y5	18115
QconCAT2b	GGVNDLESVVK	GGVNDLESVVK	y5	11253
QconCAT2b	GGVNDLESVVK	GGVNDLESVVK	y5	96
QconCAT2b	GGVNDLESVVK	GGVNDLESVVK	y5	2
QconCAT2b	GGVNDLESVVK	GGVNDLESVVK	y5	4
QconCAT2b	GGVNDLESVVK	GGVNDLESVVK	y4	19756
QconCAT2b	GGVNDLESVVK	GGVNDLESVVK	y4	8987
QconCAT2b	GGVNDLESVVK	GGVNDLESVVK	y4	21813
QconCAT2b	GGVNDLESVVK	GGVNDLESVVK	y4	16968
QconCAT2b	GGVNDLESVVK	GGVNDLESVVK	y4	27694
QconCAT2b	GGVNDLESVVK	GGVNDLESVVK	y4	21147
QconCAT2b	GGVNDLESVVK	GGVNDLESVVK	y4	11928
QconCAT2b	GGVNDLESVVK	GGVNDLESVVK	y4	10295
QconCAT2b	GGVNDLESVVK	GGVNDLESVVK	y4	10459
QconCAT2b	GGVNDLESVVK	GGVNDLESVVK	y4	6269
QconCAT2b	GGVNDLESVVK	GGVNDLESVVK	y4	13630
QconCAT2b	GGVNDLESVVK	GGVNDLESVVK	y4	8642
QconCAT2b	GGVNDLESVVK	GGVNDLESVVK	y4	72
QconCAT2b	GGVNDLESVVK	GGVNDLESVVK	y4	1
QconCAT2b	GGVNDLESVVK	GGVNDLESVVK	y4	10
QconCAT2b	GGVNDLESVVK	GGVNDLESVVK	b3	30824
QconCAT2b	GGVNDLESVVK	GGVNDLESVVK	b3	13932
QconCAT2b	GGVNDLESVVK	GGVNDLESVVK	b3	34429
QconCAT2b	GGVNDLESVVK	GGVNDLESVVK	b3	25755
QconCAT2b	GGVNDLESVVK	GGVNDLESVVK	b3	41583
QconCAT2b	GGVNDLESVVK	GGVNDLESVVK	b3	32485
QconCAT2b	GGVNDLESVVK	GGVNDLESVVK	b3	19161
QconCAT2b	GGVNDLESVVK	GGVNDLESVVK	b3	16737
QconCAT2b	GGVNDLESVVK	GGVNDLESVVK	b3	17661
QconCAT2b	GGVNDLESVVK	GGVNDLESVVK	b3	10658
QconCAT2b	GGVNDLESVVK	GGVNDLESVVK	b3	20292
QconCAT2b	GGVNDLESVVK	GGVNDLESVVK	b3	13272
QconCAT2b	GGVNDLESVVK	GGVNDLESVVK	b3	24
QconCAT2b	GGVNDLESVVK	GGVNDLESVVK	b3	4
QconCAT2b	GGVNDLESVVK	GGVNDLESVVK	b3	15
QconCAT2b	GGVNDLESVVK	GGVNDLESVVK	y8	33613
QconCAT2b	GGVNDLESVVK	GGVNDLESVVK	y8	15530
QconCAT2b	GGVNDLESVVK	GGVNDLESVVK	y8	33513
QconCAT2b	GGVNDLESVVK	GGVNDLESVVK	y8	24646
QconCAT2b	GGVNDLESVVK	GGVNDLESVVK	y8	32400
QconCAT2b	GGVNDLESVVK	GGVNDLESVVK	y8	25181
QconCAT2b	GGVNDLESVVK	GGVNDLESVVK	y8	43657
QconCAT2b	GGVNDLESVVK	GGVNDLESVVK	y8	37435
QconCAT2b	GGVNDLESVVK	GGVNDLESVVK	y8	41067
QconCAT2b	GGVNDLESVVK	GGVNDLESVVK	y8	25127
QconCAT2b	GGVNDLESVVK	GGVNDLESVVK	y8	40487
QconCAT2b	GGVNDLESVVK	GGVNDLESVVK	y8	25534
QconCAT2b	GGVNDLESVVK	GGVNDLESVVK	y8	187379
QconCAT2b	GGVNDLESVVK	GGVNDLESVVK	y8	164023
QconCAT2b	GGVNDLESVVK	GGVNDLESVVK	y8	188060
QconCAT2b	GGVNDLESVVK	GGVNDLESVVK	y7	21866
QconCAT2b	GGVNDLESVVK	GGVNDLESVVK	y7	9752
QconCAT2b	GGVNDLESVVK	GGVNDLESVVK	y7	21426
QconCAT2b	GGVNDLESVVK	GGVNDLESVVK	y7	15955
QconCAT2b	GGVNDLESVVK	GGVNDLESVVK	y7	20634
QconCAT2b	GGVNDLESVVK	GGVNDLESVVK	y7	15270
QconCAT2b	GGVNDLESVVK	GGVNDLESVVK	y7	29108
QconCAT2b	GGVNDLESVVK	GGVNDLESVVK	y7	23667
QconCAT2b	GGVNDLESVVK	GGVNDLESVVK	y7	26111
QconCAT2b	GGVNDLESVVK	GGVNDLESVVK	y7	15356
QconCAT2b	GGVNDLESVVK	GGVNDLESVVK	y7	25743
QconCAT2b	GGVNDLESVVK	GGVNDLESVVK	y7	16774
QconCAT2b	GGVNDLESVVK	GGVNDLESVVK	y7	105234
QconCAT2b	GGVNDLESVVK	GGVNDLESVVK	y7	96568
QconCAT2b	GGVNDLESVVK	GGVNDLESVVK	y7	112910
QconCAT2b	GGVNDLESVVK	GGVNDLESVVK	y6	17583
QconCAT2b	GGVNDLESVVK	GGVNDLESVVK	y6	7802
QconCAT2b	GGVNDLESVVK	GGVNDLESVVK	y6	17202
QconCAT2b	GGVNDLESVVK	GGVNDLESVVK	y6	12697
QconCAT2b	GGVNDLESVVK	GGVNDLESVVK	y6	15821
QconCAT2b	GGVNDLESVVK	GGVNDLESVVK	y6	12387
QconCAT2b	GGVNDLESVVK	GGVNDLESVVK	y6	22730
QconCAT2b	GGVNDLESVVK	GGVNDLESVVK	y6	19162
QconCAT2b	GGVNDLESVVK	GGVNDLESVVK	y6	21506
QconCAT2b	GGVNDLESVVK	GGVNDLESVVK	y6	12964
QconCAT2b	GGVNDLESVVK	GGVNDLESVVK	y6	20302
QconCAT2b	GGVNDLESVVK	GGVNDLESVVK	y6	13253
QconCAT2b	GGVNDLESVVK	GGVNDLESVVK	y6	70029
QconCAT2b	GGVNDLESVVK	GGVNDLESVVK	y6	67760
QconCAT2b	GGVNDLESVVK	GGVNDLESVVK	y6	73878
QconCAT2b	GGVNDLESVVK	GGVNDLESVVK	y5	18642
QconCAT2b	GGVNDLESVVK	GGVNDLESVVK	y5	8676
QconCAT2b	GGVNDLESVVK	GGVNDLESVVK	y5	18459
QconCAT2b	GGVNDLESVVK	GGVNDLESVVK	y5	13574
QconCAT2b	GGVNDLESVVK	GGVNDLESVVK	y5	17908
QconCAT2b	GGVNDLESVVK	GGVNDLESVVK	y5	13594
QconCAT2b	GGVNDLESVVK	GGVNDLESVVK	y5	24501
QconCAT2b	GGVNDLESVVK	GGVNDLESVVK	y5	21259
QconCAT2b	GGVNDLESVVK	GGVNDLESVVK	y5	23465
QconCAT2b	GGVNDLESVVK	GGVNDLESVVK	y5	13411
QconCAT2b	GGVNDLESVVK	GGVNDLESVVK	y5	22448
QconCAT2b	GGVNDLESVVK	GGVNDLESVVK	y5	14268
QconCAT2b	GGVNDLESVVK	GGVNDLESVVK	y5	83911
QconCAT2b	GGVNDLESVVK	GGVNDLESVVK	y5	77378
QconCAT2b	GGVNDLESVVK	GGVNDLESVVK	y5	85017
QconCAT2b	GGVNDLESVVK	GGVNDLESVVK	y4	14281
QconCAT2b	GGVNDLESVVK	GGVNDLESVVK	y4	6419
QconCAT2b	GGVNDLESVVK	GGVNDLESVVK	y4	13799
QconCAT2b	GGVNDLESVVK	GGVNDLESVVK	y4	10313
QconCAT2b	GGVNDLESVVK	GGVNDLESVVK	y4	13517
QconCAT2b	GGVNDLESVVK	GGVNDLESVVK	y4	10207
QconCAT2b	GGVNDLESVVK	GGVNDLESVVK	y4	18429
QconCAT2b	GGVNDLESVVK	GGVNDLESVVK	y4	15494
QconCAT2b	GGVNDLESVVK	GGVNDLESVVK	y4	17520
QconCAT2b	GGVNDLESVVK	GGVNDLESVVK	y4	10574
QconCAT2b	GGVNDLESVVK	GGVNDLESVVK	y4	17034
QconCAT2b	GGVNDLESVVK	GGVNDLESVVK	y4	11303
QconCAT2b	GGVNDLESVVK	GGVNDLESVVK	y4	67958
QconCAT2b	GGVNDLESVVK	GGVNDLESVVK	y4	67115
QconCAT2b	GGVNDLESVVK	GGVNDLESVVK	y4	70453
QconCAT2b	GGVNDLESVVK	GGVNDLESVVK	b3	22555
QconCAT2b	GGVNDLESVVK	GGVNDLESVVK	b3	10316
QconCAT2b	GGVNDLESVVK	GGVNDLESVVK	b3	22404
QconCAT2b	GGVNDLESVVK	GGVNDLESVVK	b3	16789
QconCAT2b	GGVNDLESVVK	GGVNDLESVVK	b3	21700
QconCAT2b	GGVNDLESVVK	GGVNDLESVVK	b3	16449
QconCAT2b	GGVNDLESVVK	GGVNDLESVVK	b3	29946
QconCAT2b	GGVNDLESVVK	GGVNDLESVVK	b3	26022
QconCAT2b	GGVNDLESVVK	GGVNDLESVVK	b3	28423
QconCAT2b	GGVNDLESVVK	GGVNDLESVVK	b3	16716
QconCAT2b	GGVNDLESVVK	GGVNDLESVVK	b3	27521
QconCAT2b	GGVNDLESVVK	GGVNDLESVVK	b3	17332
QconCAT2b	GGVNDLESVVK	GGVNDLESVVK	b3	116822
QconCAT2b	GGVNDLESVVK	GGVNDLESVVK	b3	113158
QconCAT2b	GGVNDLESVVK	GGVNDLESVVK	b3	126306
QconCAT2b	LSDYGVQLR	LSDYGVQLR	y7	23804
QconCAT2b	LSDYGVQLR	LSDYGVQLR	y7	10364
QconCAT2b	LSDYGVQLR	LSDYGVQLR	y7	23764
QconCAT2b	LSDYGVQLR	LSDYGVQLR	y7	18182
QconCAT2b	LSDYGVQLR	LSDYGVQLR	y7	26839
QconCAT2b	LSDYGVQLR	LSDYGVQLR	y7	20258
QconCAT2b	LSDYGVQLR	LSDYGVQLR	y7	16298
QconCAT2b	LSDYGVQLR	LSDYGVQLR	y7	12232
QconCAT2b	LSDYGVQLR	LSDYGVQLR	y7	14505
QconCAT2b	LSDYGVQLR	LSDYGVQLR	y7	9640
QconCAT2b	LSDYGVQLR	LSDYGVQLR	y7	27261
QconCAT2b	LSDYGVQLR	LSDYGVQLR	y7	9906
QconCAT2b	LSDYGVQLR	LSDYGVQLR	y7	50679
QconCAT2b	LSDYGVQLR	LSDYGVQLR	y7	42773
QconCAT2b	LSDYGVQLR	LSDYGVQLR	y7	42991
QconCAT2b	LSDYGVQLR	LSDYGVQLR	y6	13594
QconCAT2b	LSDYGVQLR	LSDYGVQLR	y6	5850
QconCAT2b	LSDYGVQLR	LSDYGVQLR	y6	13519
QconCAT2b	LSDYGVQLR	LSDYGVQLR	y6	10368
QconCAT2b	LSDYGVQLR	LSDYGVQLR	y6	14911
QconCAT2b	LSDYGVQLR	LSDYGVQLR	y6	11203
QconCAT2b	LSDYGVQLR	LSDYGVQLR	y6	8612
QconCAT2b	LSDYGVQLR	LSDYGVQLR	y6	6342
QconCAT2b	LSDYGVQLR	LSDYGVQLR	y6	7868
QconCAT2b	LSDYGVQLR	LSDYGVQLR	y6	4947
QconCAT2b	LSDYGVQLR	LSDYGVQLR	y6	14858
QconCAT2b	LSDYGVQLR	LSDYGVQLR	y6	5372
QconCAT2b	LSDYGVQLR	LSDYGVQLR	y6	25153
QconCAT2b	LSDYGVQLR	LSDYGVQLR	y6	19910
QconCAT2b	LSDYGVQLR	LSDYGVQLR	y6	18784
QconCAT2b	LSDYGVQLR	LSDYGVQLR	y5	19767
QconCAT2b	LSDYGVQLR	LSDYGVQLR	y5	8495
QconCAT2b	LSDYGVQLR	LSDYGVQLR	y5	19764
QconCAT2b	LSDYGVQLR	LSDYGVQLR	y5	14704
QconCAT2b	LSDYGVQLR	LSDYGVQLR	y5	21847
QconCAT2b	LSDYGVQLR	LSDYGVQLR	y5	16582
QconCAT2b	LSDYGVQLR	LSDYGVQLR	y5	12566
QconCAT2b	LSDYGVQLR	LSDYGVQLR	y5	10130
QconCAT2b	LSDYGVQLR	LSDYGVQLR	y5	11784
QconCAT2b	LSDYGVQLR	LSDYGVQLR	y5	7770
QconCAT2b	LSDYGVQLR	LSDYGVQLR	y5	22703
QconCAT2b	LSDYGVQLR	LSDYGVQLR	y5	8476
QconCAT2b	LSDYGVQLR	LSDYGVQLR	y5	36101
QconCAT2b	LSDYGVQLR	LSDYGVQLR	y5	27920
QconCAT2b	LSDYGVQLR	LSDYGVQLR	y5	28543
QconCAT2b	LSDYGVQLR	LSDYGVQLR	y7	62668
QconCAT2b	LSDYGVQLR	LSDYGVQLR	y7	26722
QconCAT2b	LSDYGVQLR	LSDYGVQLR	y7	55806
QconCAT2b	LSDYGVQLR	LSDYGVQLR	y7	40379
QconCAT2b	LSDYGVQLR	LSDYGVQLR	y7	56432
QconCAT2b	LSDYGVQLR	LSDYGVQLR	y7	42401
QconCAT2b	LSDYGVQLR	LSDYGVQLR	y7	75282
QconCAT2b	LSDYGVQLR	LSDYGVQLR	y7	57712
QconCAT2b	LSDYGVQLR	LSDYGVQLR	y7	65440
QconCAT2b	LSDYGVQLR	LSDYGVQLR	y7	42749
QconCAT2b	LSDYGVQLR	LSDYGVQLR	y7	71635
QconCAT2b	LSDYGVQLR	LSDYGVQLR	y7	24869
QconCAT2b	LSDYGVQLR	LSDYGVQLR	y7	249263
QconCAT2b	LSDYGVQLR	LSDYGVQLR	y7	219913
QconCAT2b	LSDYGVQLR	LSDYGVQLR	y7	226142
QconCAT2b	LSDYGVQLR	LSDYGVQLR	y6	33377
QconCAT2b	LSDYGVQLR	LSDYGVQLR	y6	13567
QconCAT2b	LSDYGVQLR	LSDYGVQLR	y6	29718
QconCAT2b	LSDYGVQLR	LSDYGVQLR	y6	22343
QconCAT2b	LSDYGVQLR	LSDYGVQLR	y6	29920
QconCAT2b	LSDYGVQLR	LSDYGVQLR	y6	22153
QconCAT2b	LSDYGVQLR	LSDYGVQLR	y6	37320
QconCAT2b	LSDYGVQLR	LSDYGVQLR	y6	28858
QconCAT2b	LSDYGVQLR	LSDYGVQLR	y6	33496
QconCAT2b	LSDYGVQLR	LSDYGVQLR	y6	21910
QconCAT2b	LSDYGVQLR	LSDYGVQLR	y6	36309
QconCAT2b	LSDYGVQLR	LSDYGVQLR	y6	12835
QconCAT2b	LSDYGVQLR	LSDYGVQLR	y6	97852
QconCAT2b	LSDYGVQLR	LSDYGVQLR	y6	90437
QconCAT2b	LSDYGVQLR	LSDYGVQLR	y6	97713
QconCAT2b	LSDYGVQLR	LSDYGVQLR	y5	47499
QconCAT2b	LSDYGVQLR	LSDYGVQLR	y5	19962
QconCAT2b	LSDYGVQLR	LSDYGVQLR	y5	42739
QconCAT2b	LSDYGVQLR	LSDYGVQLR	y5	32002
QconCAT2b	LSDYGVQLR	LSDYGVQLR	y5	42630
QconCAT2b	LSDYGVQLR	LSDYGVQLR	y5	31894
QconCAT2b	LSDYGVQLR	LSDYGVQLR	y5	56707
QconCAT2b	LSDYGVQLR	LSDYGVQLR	y5	44007
QconCAT2b	LSDYGVQLR	LSDYGVQLR	y5	50776
QconCAT2b	LSDYGVQLR	LSDYGVQLR	y5	31060
QconCAT2b	LSDYGVQLR	LSDYGVQLR	y5	52872
QconCAT2b	LSDYGVQLR	LSDYGVQLR	y5	22661
QconCAT2b	LSDYGVQLR	LSDYGVQLR	y5	137321
QconCAT2b	LSDYGVQLR	LSDYGVQLR	y5	128406
QconCAT2b	LSDYGVQLR	LSDYGVQLR	y5	133815
QconCAT2b	APVVVPAGVDVK	APVVVPAGVDVK	y9	15902
QconCAT2b	APVVVPAGVDVK	APVVVPAGVDVK	y9	7102
QconCAT2b	APVVVPAGVDVK	APVVVPAGVDVK	y9	16089
QconCAT2b	APVVVPAGVDVK	APVVVPAGVDVK	y9	11657
QconCAT2b	APVVVPAGVDVK	APVVVPAGVDVK	y9	18277
QconCAT2b	APVVVPAGVDVK	APVVVPAGVDVK	y9	14346
QconCAT2b	APVVVPAGVDVK	APVVVPAGVDVK	y9	15550
QconCAT2b	APVVVPAGVDVK	APVVVPAGVDVK	y9	13062
QconCAT2b	APVVVPAGVDVK	APVVVPAGVDVK	y9	14739
QconCAT2b	APVVVPAGVDVK	APVVVPAGVDVK	y9	8528
QconCAT2b	APVVVPAGVDVK	APVVVPAGVDVK	y9	27031
QconCAT2b	APVVVPAGVDVK	APVVVPAGVDVK	y9	17691
QconCAT2b	APVVVPAGVDVK	APVVVPAGVDVK	y9	36507
QconCAT2b	APVVVPAGVDVK	APVVVPAGVDVK	y9	31351
QconCAT2b	APVVVPAGVDVK	APVVVPAGVDVK	y9	35633
QconCAT2b	APVVVPAGVDVK	APVVVPAGVDVK	y8	25189
QconCAT2b	APVVVPAGVDVK	APVVVPAGVDVK	y8	10604
QconCAT2b	APVVVPAGVDVK	APVVVPAGVDVK	y8	24027
QconCAT2b	APVVVPAGVDVK	APVVVPAGVDVK	y8	18036
QconCAT2b	APVVVPAGVDVK	APVVVPAGVDVK	y8	28369
QconCAT2b	APVVVPAGVDVK	APVVVPAGVDVK	y8	21960
QconCAT2b	APVVVPAGVDVK	APVVVPAGVDVK	y8	24294
QconCAT2b	APVVVPAGVDVK	APVVVPAGVDVK	y8	20338
QconCAT2b	APVVVPAGVDVK	APVVVPAGVDVK	y8	23064
QconCAT2b	APVVVPAGVDVK	APVVVPAGVDVK	y8	13937
QconCAT2b	APVVVPAGVDVK	APVVVPAGVDVK	y8	40547
QconCAT2b	APVVVPAGVDVK	APVVVPAGVDVK	y8	27488
QconCAT2b	APVVVPAGVDVK	APVVVPAGVDVK	y8	54268
QconCAT2b	APVVVPAGVDVK	APVVVPAGVDVK	y8	45974
QconCAT2b	APVVVPAGVDVK	APVVVPAGVDVK	y8	56176
QconCAT2b	APVVVPAGVDVK	APVVVPAGVDVK	y7	54184
QconCAT2b	APVVVPAGVDVK	APVVVPAGVDVK	y7	22646
QconCAT2b	APVVVPAGVDVK	APVVVPAGVDVK	y7	53144
QconCAT2b	APVVVPAGVDVK	APVVVPAGVDVK	y7	38766
QconCAT2b	APVVVPAGVDVK	APVVVPAGVDVK	y7	60541
QconCAT2b	APVVVPAGVDVK	APVVVPAGVDVK	y7	47808
QconCAT2b	APVVVPAGVDVK	APVVVPAGVDVK	y7	52055
QconCAT2b	APVVVPAGVDVK	APVVVPAGVDVK	y7	43893
QconCAT2b	APVVVPAGVDVK	APVVVPAGVDVK	y7	49656
QconCAT2b	APVVVPAGVDVK	APVVVPAGVDVK	y7	28906
QconCAT2b	APVVVPAGVDVK	APVVVPAGVDVK	y7	90902
QconCAT2b	APVVVPAGVDVK	APVVVPAGVDVK	y7	57933
QconCAT2b	APVVVPAGVDVK	APVVVPAGVDVK	y7	103528
QconCAT2b	APVVVPAGVDVK	APVVVPAGVDVK	y7	88693
QconCAT2b	APVVVPAGVDVK	APVVVPAGVDVK	y7	100154
QconCAT2b	APVVVPAGVDVK	APVVVPAGVDVK	b3	15812
QconCAT2b	APVVVPAGVDVK	APVVVPAGVDVK	b3	6928
QconCAT2b	APVVVPAGVDVK	APVVVPAGVDVK	b3	15599
QconCAT2b	APVVVPAGVDVK	APVVVPAGVDVK	b3	11427
QconCAT2b	APVVVPAGVDVK	APVVVPAGVDVK	b3	17300
QconCAT2b	APVVVPAGVDVK	APVVVPAGVDVK	b3	13915
QconCAT2b	APVVVPAGVDVK	APVVVPAGVDVK	b3	14954
QconCAT2b	APVVVPAGVDVK	APVVVPAGVDVK	b3	12044
QconCAT2b	APVVVPAGVDVK	APVVVPAGVDVK	b3	14336
QconCAT2b	APVVVPAGVDVK	APVVVPAGVDVK	b3	8392
QconCAT2b	APVVVPAGVDVK	APVVVPAGVDVK	b3	26054
QconCAT2b	APVVVPAGVDVK	APVVVPAGVDVK	b3	15895
QconCAT2b	APVVVPAGVDVK	APVVVPAGVDVK	b3	31270
QconCAT2b	APVVVPAGVDVK	APVVVPAGVDVK	b3	25047
QconCAT2b	APVVVPAGVDVK	APVVVPAGVDVK	b3	28298
QconCAT2b	APVVVPAGVDVK	APVVVPAGVDVK	b4	24187
QconCAT2b	APVVVPAGVDVK	APVVVPAGVDVK	b4	10164
QconCAT2b	APVVVPAGVDVK	APVVVPAGVDVK	b4	23325
QconCAT2b	APVVVPAGVDVK	APVVVPAGVDVK	b4	17530
QconCAT2b	APVVVPAGVDVK	APVVVPAGVDVK	b4	26265
QconCAT2b	APVVVPAGVDVK	APVVVPAGVDVK	b4	21078
QconCAT2b	APVVVPAGVDVK	APVVVPAGVDVK	b4	23308
QconCAT2b	APVVVPAGVDVK	APVVVPAGVDVK	b4	19194
QconCAT2b	APVVVPAGVDVK	APVVVPAGVDVK	b4	22341
QconCAT2b	APVVVPAGVDVK	APVVVPAGVDVK	b4	13060
QconCAT2b	APVVVPAGVDVK	APVVVPAGVDVK	b4	39886
QconCAT2b	APVVVPAGVDVK	APVVVPAGVDVK	b4	24794
QconCAT2b	APVVVPAGVDVK	APVVVPAGVDVK	b4	50876
QconCAT2b	APVVVPAGVDVK	APVVVPAGVDVK	b4	44238
QconCAT2b	APVVVPAGVDVK	APVVVPAGVDVK	b4	47957
QconCAT2b	APVVVPAGVDVK	APVVVPAGVDVK	b5	19523
QconCAT2b	APVVVPAGVDVK	APVVVPAGVDVK	b5	8615
QconCAT2b	APVVVPAGVDVK	APVVVPAGVDVK	b5	19598
QconCAT2b	APVVVPAGVDVK	APVVVPAGVDVK	b5	14067
QconCAT2b	APVVVPAGVDVK	APVVVPAGVDVK	b5	21931
QconCAT2b	APVVVPAGVDVK	APVVVPAGVDVK	b5	17187
QconCAT2b	APVVVPAGVDVK	APVVVPAGVDVK	b5	21410
QconCAT2b	APVVVPAGVDVK	APVVVPAGVDVK	b5	16934
QconCAT2b	APVVVPAGVDVK	APVVVPAGVDVK	b5	19310
QconCAT2b	APVVVPAGVDVK	APVVVPAGVDVK	b5	11115
QconCAT2b	APVVVPAGVDVK	APVVVPAGVDVK	b5	33284
QconCAT2b	APVVVPAGVDVK	APVVVPAGVDVK	b5	22263
QconCAT2b	APVVVPAGVDVK	APVVVPAGVDVK	b5	54103
QconCAT2b	APVVVPAGVDVK	APVVVPAGVDVK	b5	44042
QconCAT2b	APVVVPAGVDVK	APVVVPAGVDVK	b5	50377
QconCAT2b	APVVVPAGVDVK	APVVVPAGVDVK	y9	41295
QconCAT2b	APVVVPAGVDVK	APVVVPAGVDVK	y9	17737
QconCAT2b	APVVVPAGVDVK	APVVVPAGVDVK	y9	38110
QconCAT2b	APVVVPAGVDVK	APVVVPAGVDVK	y9	28678
QconCAT2b	APVVVPAGVDVK	APVVVPAGVDVK	y9	37691
QconCAT2b	APVVVPAGVDVK	APVVVPAGVDVK	y9	29149
QconCAT2b	APVVVPAGVDVK	APVVVPAGVDVK	y9	49872
QconCAT2b	APVVVPAGVDVK	APVVVPAGVDVK	y9	41720
QconCAT2b	APVVVPAGVDVK	APVVVPAGVDVK	y9	46191
QconCAT2b	APVVVPAGVDVK	APVVVPAGVDVK	y9	27143
QconCAT2b	APVVVPAGVDVK	APVVVPAGVDVK	y9	45666
QconCAT2b	APVVVPAGVDVK	APVVVPAGVDVK	y9	29675
QconCAT2b	APVVVPAGVDVK	APVVVPAGVDVK	y9	169574
QconCAT2b	APVVVPAGVDVK	APVVVPAGVDVK	y9	154214
QconCAT2b	APVVVPAGVDVK	APVVVPAGVDVK	y9	179788
QconCAT2b	APVVVPAGVDVK	APVVVPAGVDVK	y8	57053
QconCAT2b	APVVVPAGVDVK	APVVVPAGVDVK	y8	24305
QconCAT2b	APVVVPAGVDVK	APVVVPAGVDVK	y8	54781
QconCAT2b	APVVVPAGVDVK	APVVVPAGVDVK	y8	41607
QconCAT2b	APVVVPAGVDVK	APVVVPAGVDVK	y8	51671
QconCAT2b	APVVVPAGVDVK	APVVVPAGVDVK	y8	40838
QconCAT2b	APVVVPAGVDVK	APVVVPAGVDVK	y8	71509
QconCAT2b	APVVVPAGVDVK	APVVVPAGVDVK	y8	58830
QconCAT2b	APVVVPAGVDVK	APVVVPAGVDVK	y8	64439
QconCAT2b	APVVVPAGVDVK	APVVVPAGVDVK	y8	37017
QconCAT2b	APVVVPAGVDVK	APVVVPAGVDVK	y8	65410
QconCAT2b	APVVVPAGVDVK	APVVVPAGVDVK	y8	41630
QconCAT2b	APVVVPAGVDVK	APVVVPAGVDVK	y8	224538
QconCAT2b	APVVVPAGVDVK	APVVVPAGVDVK	y8	220639
QconCAT2b	APVVVPAGVDVK	APVVVPAGVDVK	y8	245530
QconCAT2b	APVVVPAGVDVK	APVVVPAGVDVK	y7	125648
QconCAT2b	APVVVPAGVDVK	APVVVPAGVDVK	y7	54128
QconCAT2b	APVVVPAGVDVK	APVVVPAGVDVK	y7	116026
QconCAT2b	APVVVPAGVDVK	APVVVPAGVDVK	y7	88196
QconCAT2b	APVVVPAGVDVK	APVVVPAGVDVK	y7	112217
QconCAT2b	APVVVPAGVDVK	APVVVPAGVDVK	y7	87179
QconCAT2b	APVVVPAGVDVK	APVVVPAGVDVK	y7	155905
QconCAT2b	APVVVPAGVDVK	APVVVPAGVDVK	y7	130333
QconCAT2b	APVVVPAGVDVK	APVVVPAGVDVK	y7	141633
QconCAT2b	APVVVPAGVDVK	APVVVPAGVDVK	y7	82859
QconCAT2b	APVVVPAGVDVK	APVVVPAGVDVK	y7	142027
QconCAT2b	APVVVPAGVDVK	APVVVPAGVDVK	y7	92579
QconCAT2b	APVVVPAGVDVK	APVVVPAGVDVK	y7	432375
QconCAT2b	APVVVPAGVDVK	APVVVPAGVDVK	y7	407667
QconCAT2b	APVVVPAGVDVK	APVVVPAGVDVK	y7	455904
QconCAT2b	APVVVPAGVDVK	APVVVPAGVDVK	b3	37394
QconCAT2b	APVVVPAGVDVK	APVVVPAGVDVK	b3	16880
QconCAT2b	APVVVPAGVDVK	APVVVPAGVDVK	b3	35726
QconCAT2b	APVVVPAGVDVK	APVVVPAGVDVK	b3	26352
QconCAT2b	APVVVPAGVDVK	APVVVPAGVDVK	b3	34221
QconCAT2b	APVVVPAGVDVK	APVVVPAGVDVK	b3	26948
QconCAT2b	APVVVPAGVDVK	APVVVPAGVDVK	b3	46387
QconCAT2b	APVVVPAGVDVK	APVVVPAGVDVK	b3	38592
QconCAT2b	APVVVPAGVDVK	APVVVPAGVDVK	b3	42389
QconCAT2b	APVVVPAGVDVK	APVVVPAGVDVK	b3	25184
QconCAT2b	APVVVPAGVDVK	APVVVPAGVDVK	b3	42240
QconCAT2b	APVVVPAGVDVK	APVVVPAGVDVK	b3	27106
QconCAT2b	APVVVPAGVDVK	APVVVPAGVDVK	b3	130036
QconCAT2b	APVVVPAGVDVK	APVVVPAGVDVK	b3	126783
QconCAT2b	APVVVPAGVDVK	APVVVPAGVDVK	b3	144352
QconCAT2b	APVVVPAGVDVK	APVVVPAGVDVK	b4	56801
QconCAT2b	APVVVPAGVDVK	APVVVPAGVDVK	b4	24148
QconCAT2b	APVVVPAGVDVK	APVVVPAGVDVK	b4	53310
QconCAT2b	APVVVPAGVDVK	APVVVPAGVDVK	b4	40157
QconCAT2b	APVVVPAGVDVK	APVVVPAGVDVK	b4	52852
QconCAT2b	APVVVPAGVDVK	APVVVPAGVDVK	b4	40406
QconCAT2b	APVVVPAGVDVK	APVVVPAGVDVK	b4	69784
QconCAT2b	APVVVPAGVDVK	APVVVPAGVDVK	b4	57817
QconCAT2b	APVVVPAGVDVK	APVVVPAGVDVK	b4	63998
QconCAT2b	APVVVPAGVDVK	APVVVPAGVDVK	b4	38412
QconCAT2b	APVVVPAGVDVK	APVVVPAGVDVK	b4	62989
QconCAT2b	APVVVPAGVDVK	APVVVPAGVDVK	b4	40550
QconCAT2b	APVVVPAGVDVK	APVVVPAGVDVK	b4	222399
QconCAT2b	APVVVPAGVDVK	APVVVPAGVDVK	b4	210457
QconCAT2b	APVVVPAGVDVK	APVVVPAGVDVK	b4	245310
QconCAT2b	APVVVPAGVDVK	APVVVPAGVDVK	b5	45804
QconCAT2b	APVVVPAGVDVK	APVVVPAGVDVK	b5	19564
QconCAT2b	APVVVPAGVDVK	APVVVPAGVDVK	b5	42915
QconCAT2b	APVVVPAGVDVK	APVVVPAGVDVK	b5	32530
QconCAT2b	APVVVPAGVDVK	APVVVPAGVDVK	b5	41547
QconCAT2b	APVVVPAGVDVK	APVVVPAGVDVK	b5	32156
QconCAT2b	APVVVPAGVDVK	APVVVPAGVDVK	b5	61861
QconCAT2b	APVVVPAGVDVK	APVVVPAGVDVK	b5	50613
QconCAT2b	APVVVPAGVDVK	APVVVPAGVDVK	b5	54120
QconCAT2b	APVVVPAGVDVK	APVVVPAGVDVK	b5	31773
QconCAT2b	APVVVPAGVDVK	APVVVPAGVDVK	b5	51797
QconCAT2b	APVVVPAGVDVK	APVVVPAGVDVK	b5	34363
QconCAT2b	APVVVPAGVDVK	APVVVPAGVDVK	b5	209399
QconCAT2b	APVVVPAGVDVK	APVVVPAGVDVK	b5	202825
QconCAT2b	APVVVPAGVDVK	APVVVPAGVDVK	b5	228699
QconCAT2b	AISLSVR	AISLSVR	y5	39713
QconCAT2b	AISLSVR	AISLSVR	y5	17543
QconCAT2b	AISLSVR	AISLSVR	y5	40140
QconCAT2b	AISLSVR	AISLSVR	y5	29261
QconCAT2b	AISLSVR	AISLSVR	y5	45063
QconCAT2b	AISLSVR	AISLSVR	y5	33976
QconCAT2b	AISLSVR	AISLSVR	y5	32868
QconCAT2b	AISLSVR	AISLSVR	y5	26205
QconCAT2b	AISLSVR	AISLSVR	y5	29804
QconCAT2b	AISLSVR	AISLSVR	y5	17473
QconCAT2b	AISLSVR	AISLSVR	y5	57170
QconCAT2b	AISLSVR	AISLSVR	y5	34900
QconCAT2b	AISLSVR	AISLSVR	y5	81013
QconCAT2b	AISLSVR	AISLSVR	y5	71209
QconCAT2b	AISLSVR	AISLSVR	y5	79756
QconCAT2b	AISLSVR	AISLSVR	y4	2864
QconCAT2b	AISLSVR	AISLSVR	y4	1206
QconCAT2b	AISLSVR	AISLSVR	y4	2903
QconCAT2b	AISLSVR	AISLSVR	y4	2113
QconCAT2b	AISLSVR	AISLSVR	y4	3273
QconCAT2b	AISLSVR	AISLSVR	y4	2431
QconCAT2b	AISLSVR	AISLSVR	y4	2193
QconCAT2b	AISLSVR	AISLSVR	y4	1885
QconCAT2b	AISLSVR	AISLSVR	y4	2126
QconCAT2b	AISLSVR	AISLSVR	y4	1183
QconCAT2b	AISLSVR	AISLSVR	y4	4004
QconCAT2b	AISLSVR	AISLSVR	y4	2508
QconCAT2b	AISLSVR	AISLSVR	y4	5543
QconCAT2b	AISLSVR	AISLSVR	y4	4653
QconCAT2b	AISLSVR	AISLSVR	y4	5390
QconCAT2b	AISLSVR	AISLSVR	y3	4166
QconCAT2b	AISLSVR	AISLSVR	y3	1776
QconCAT2b	AISLSVR	AISLSVR	y3	4123
QconCAT2b	AISLSVR	AISLSVR	y3	3074
QconCAT2b	AISLSVR	AISLSVR	y3	4630
QconCAT2b	AISLSVR	AISLSVR	y3	3543
QconCAT2b	AISLSVR	AISLSVR	y3	3339
QconCAT2b	AISLSVR	AISLSVR	y3	2619
QconCAT2b	AISLSVR	AISLSVR	y3	3130
QconCAT2b	AISLSVR	AISLSVR	y3	1860
QconCAT2b	AISLSVR	AISLSVR	y3	5890
QconCAT2b	AISLSVR	AISLSVR	y3	3639
QconCAT2b	AISLSVR	AISLSVR	y3	8315
QconCAT2b	AISLSVR	AISLSVR	y3	7187
QconCAT2b	AISLSVR	AISLSVR	y3	8190
QconCAT2b	AISLSVR	AISLSVR	y1	614
QconCAT2b	AISLSVR	AISLSVR	y1	234
QconCAT2b	AISLSVR	AISLSVR	y1	565
QconCAT2b	AISLSVR	AISLSVR	y1	411
QconCAT2b	AISLSVR	AISLSVR	y1	691
QconCAT2b	AISLSVR	AISLSVR	y1	527
QconCAT2b	AISLSVR	AISLSVR	y1	408
QconCAT2b	AISLSVR	AISLSVR	y1	306
QconCAT2b	AISLSVR	AISLSVR	y1	330
QconCAT2b	AISLSVR	AISLSVR	y1	222
QconCAT2b	AISLSVR	AISLSVR	y1	766
QconCAT2b	AISLSVR	AISLSVR	y1	465
QconCAT2b	AISLSVR	AISLSVR	y1	1305
QconCAT2b	AISLSVR	AISLSVR	y1	1113
QconCAT2b	AISLSVR	AISLSVR	y1	1213
QconCAT2b	AISLSVR	AISLSVR	b2	13693
QconCAT2b	AISLSVR	AISLSVR	b2	6096
QconCAT2b	AISLSVR	AISLSVR	b2	13536
QconCAT2b	AISLSVR	AISLSVR	b2	10104
QconCAT2b	AISLSVR	AISLSVR	b2	15100
QconCAT2b	AISLSVR	AISLSVR	b2	11658
QconCAT2b	AISLSVR	AISLSVR	b2	11847
QconCAT2b	AISLSVR	AISLSVR	b2	9450
QconCAT2b	AISLSVR	AISLSVR	b2	10865
QconCAT2b	AISLSVR	AISLSVR	b2	6227
QconCAT2b	AISLSVR	AISLSVR	b2	20129
QconCAT2b	AISLSVR	AISLSVR	b2	12399
QconCAT2b	AISLSVR	AISLSVR	b2	38872
QconCAT2b	AISLSVR	AISLSVR	b2	33656
QconCAT2b	AISLSVR	AISLSVR	b2	35979
QconCAT2b	AISLSVR	AISLSVR	b3	2260
QconCAT2b	AISLSVR	AISLSVR	b3	947
QconCAT2b	AISLSVR	AISLSVR	b3	2286
QconCAT2b	AISLSVR	AISLSVR	b3	1709
QconCAT2b	AISLSVR	AISLSVR	b3	2603
QconCAT2b	AISLSVR	AISLSVR	b3	2030
QconCAT2b	AISLSVR	AISLSVR	b3	1864
QconCAT2b	AISLSVR	AISLSVR	b3	1460
QconCAT2b	AISLSVR	AISLSVR	b3	1725
QconCAT2b	AISLSVR	AISLSVR	b3	986
QconCAT2b	AISLSVR	AISLSVR	b3	3305
QconCAT2b	AISLSVR	AISLSVR	b3	1992
QconCAT2b	AISLSVR	AISLSVR	b3	4325
QconCAT2b	AISLSVR	AISLSVR	b3	4028
QconCAT2b	AISLSVR	AISLSVR	b3	4425
QconCAT2b	AISLSVR	AISLSVR	y5	171212
QconCAT2b	AISLSVR	AISLSVR	y5	74309
QconCAT2b	AISLSVR	AISLSVR	y5	168343
QconCAT2b	AISLSVR	AISLSVR	y5	120984
QconCAT2b	AISLSVR	AISLSVR	y5	155822
QconCAT2b	AISLSVR	AISLSVR	y5	118680
QconCAT2b	AISLSVR	AISLSVR	y5	233970
QconCAT2b	AISLSVR	AISLSVR	y5	188345
QconCAT2b	AISLSVR	AISLSVR	y5	207658
QconCAT2b	AISLSVR	AISLSVR	y5	121297
QconCAT2b	AISLSVR	AISLSVR	y5	203014
QconCAT2b	AISLSVR	AISLSVR	y5	123326
QconCAT2b	AISLSVR	AISLSVR	y5	626558
QconCAT2b	AISLSVR	AISLSVR	y5	630544
QconCAT2b	AISLSVR	AISLSVR	y5	729409
QconCAT2b	AISLSVR	AISLSVR	y4	12191
QconCAT2b	AISLSVR	AISLSVR	y4	5264
QconCAT2b	AISLSVR	AISLSVR	y4	11530
QconCAT2b	AISLSVR	AISLSVR	y4	8550
QconCAT2b	AISLSVR	AISLSVR	y4	10918
QconCAT2b	AISLSVR	AISLSVR	y4	8528
QconCAT2b	AISLSVR	AISLSVR	y4	15796
QconCAT2b	AISLSVR	AISLSVR	y4	13009
QconCAT2b	AISLSVR	AISLSVR	y4	14327
QconCAT2b	AISLSVR	AISLSVR	y4	8414
QconCAT2b	AISLSVR	AISLSVR	y4	14114
QconCAT2b	AISLSVR	AISLSVR	y4	8538
QconCAT2b	AISLSVR	AISLSVR	y4	39860
QconCAT2b	AISLSVR	AISLSVR	y4	41250
QconCAT2b	AISLSVR	AISLSVR	y4	48416
QconCAT2b	AISLSVR	AISLSVR	y3	17531
QconCAT2b	AISLSVR	AISLSVR	y3	7884
QconCAT2b	AISLSVR	AISLSVR	y3	17188
QconCAT2b	AISLSVR	AISLSVR	y3	12672
QconCAT2b	AISLSVR	AISLSVR	y3	16464
QconCAT2b	AISLSVR	AISLSVR	y3	12294
QconCAT2b	AISLSVR	AISLSVR	y3	23419
QconCAT2b	AISLSVR	AISLSVR	y3	18888
QconCAT2b	AISLSVR	AISLSVR	y3	20887
QconCAT2b	AISLSVR	AISLSVR	y3	12438
QconCAT2b	AISLSVR	AISLSVR	y3	20968
QconCAT2b	AISLSVR	AISLSVR	y3	12850
QconCAT2b	AISLSVR	AISLSVR	y3	59299
QconCAT2b	AISLSVR	AISLSVR	y3	59560
QconCAT2b	AISLSVR	AISLSVR	y3	68597
QconCAT2b	AISLSVR	AISLSVR	y1	2299
QconCAT2b	AISLSVR	AISLSVR	y1	970
QconCAT2b	AISLSVR	AISLSVR	y1	2273
QconCAT2b	AISLSVR	AISLSVR	y1	1575
QconCAT2b	AISLSVR	AISLSVR	y1	2173
QconCAT2b	AISLSVR	AISLSVR	y1	1612
QconCAT2b	AISLSVR	AISLSVR	y1	2813
QconCAT2b	AISLSVR	AISLSVR	y1	2167
QconCAT2b	AISLSVR	AISLSVR	y1	2489
QconCAT2b	AISLSVR	AISLSVR	y1	1514
QconCAT2b	AISLSVR	AISLSVR	y1	2447
QconCAT2b	AISLSVR	AISLSVR	y1	1526
QconCAT2b	AISLSVR	AISLSVR	y1	8139
QconCAT2b	AISLSVR	AISLSVR	y1	7145
QconCAT2b	AISLSVR	AISLSVR	y1	7939
QconCAT2b	AISLSVR	AISLSVR	b2	66522
QconCAT2b	AISLSVR	AISLSVR	b2	28956
QconCAT2b	AISLSVR	AISLSVR	b2	64017
QconCAT2b	AISLSVR	AISLSVR	b2	47338
QconCAT2b	AISLSVR	AISLSVR	b2	60498
QconCAT2b	AISLSVR	AISLSVR	b2	45906
QconCAT2b	AISLSVR	AISLSVR	b2	95010
QconCAT2b	AISLSVR	AISLSVR	b2	77328
QconCAT2b	AISLSVR	AISLSVR	b2	83582
QconCAT2b	AISLSVR	AISLSVR	b2	48861
QconCAT2b	AISLSVR	AISLSVR	b2	81236
QconCAT2b	AISLSVR	AISLSVR	b2	49611
QconCAT2b	AISLSVR	AISLSVR	b2	328146
QconCAT2b	AISLSVR	AISLSVR	b2	328970
QconCAT2b	AISLSVR	AISLSVR	b2	380390
QconCAT2b	AISLSVR	AISLSVR	b3	6700
QconCAT2b	AISLSVR	AISLSVR	b3	2931
QconCAT2b	AISLSVR	AISLSVR	b3	6801
QconCAT2b	AISLSVR	AISLSVR	b3	4756
QconCAT2b	AISLSVR	AISLSVR	b3	6019
QconCAT2b	AISLSVR	AISLSVR	b3	4755
QconCAT2b	AISLSVR	AISLSVR	b3	9704
QconCAT2b	AISLSVR	AISLSVR	b3	7937
QconCAT2b	AISLSVR	AISLSVR	b3	8527
QconCAT2b	AISLSVR	AISLSVR	b3	4909
QconCAT2b	AISLSVR	AISLSVR	b3	8246
QconCAT2b	AISLSVR	AISLSVR	b3	5096
QconCAT2b	AISLSVR	AISLSVR	b3	22980
QconCAT2b	AISLSVR	AISLSVR	b3	21901
QconCAT2b	AISLSVR	AISLSVR	b3	25183
